# Supplementary material for: Characterizing the rhythmic oscillations of gut bacterial and fungal communities and their rhythmic interactions in male cynomolgus monkeys
Source: Microbiol Spectr. 2024 Sep 25;12(11):e00722-24. doi: 10.1128/spectrum.00722-24 (PMC11537094; doi:10.1128/spectrum.00722-24)
Supplement: Table S1 — Bacteria-fungi correlations at ZT6 (A time point). [file spectrum.00722-24-s0002.xlsx]

## Sheet: Sheet1
Table S1. Bacteria-Fungi correlations at ZT6 (A time point)
Source	Target	Correlation	p_value	Positive or negative correlation
B_g__Lactobacillus	B_g__Clostridium_sensu_stricto_1	-0.805118	0.0159046	Negative
B_g__Prevotella	B_g__Rikenellaceae_RC9_gut_group	0.928571	0.000862968	Positive
B_g__Prevotella	B_g__norank_f__norank_o__RF39	-0.857143	0.00653002	Negative
B_g__Prevotella	B_g__norank_f__Butyricicoccaceae	-0.904762	0.00200828	Negative
B_g__Prevotella	B_g__norank_f__Prevotellaceae	0.928571	0.000862968	Positive
B_g__Prevotella	B_g__norank_f__Ruminococcaceae	0.904762	0.00200828	Positive
B_g__Prevotella	B_g__Prevotellaceae_UCG-003	0.952381	0.0002604	Positive
B_g__Streptococcus	B_g__norank_f__Muribaculaceae	-0.880952	0.00385032	Negative
B_g__Streptococcus	B_g__Eubacterium_eligens_group	0.97619	3.3143960262001e-05	Positive
B_g__Streptococcus	B_g__unclassified_f__Ruminococcaceae	-0.809524	0.0149027	Negative
B_g__UCG-005	B_g__Coprococcus	0.857143	0.00653002	Positive
B_g__UCG-005	B_g__norank_f__p-2534-18B5_gut_group	-0.857143	0.00653002	Negative
B_g__UCG-005	B_g__Family_XIII_AD3011_group	-0.928571	0.000862968	Negative
B_g__UCG-005	B_g__CAG-873	-0.913223	0.00152914	Negative
B_g__UCG-005	B_g__Desulfovibrio	-0.904762	0.00200828	Negative
B_g__UCG-005	B_g__norank_f__norank_o__norank_c__norank_p__WPS-2	-0.845594	0.00817017	Negative
B_g__UCG-002	B_g__norank_f__Eubacterium_coprostanoligenes_group	0.952381	0.0002604	Positive
B_g__UCG-002	B_g__Dorea	-0.809524	0.0149027	Negative
B_g__UCG-002	B_g__Eubacterium_hallii_group	-0.857143	0.00653002	Negative
B_g__UCG-002	B_g__Lachnospiraceae_XPB1014_group	-0.902708	0.00213765	Negative
B_g__UCG-002	B_g__Candidatus_Soleaferrea	0.809524	0.0149027	Positive
B_g__UCG-002	B_g__Monoglobus	0.857143	0.00653002	Positive
B_g__norank_f__Muribaculaceae	B_g__Rikenellaceae_RC9_gut_group	0.833333	0.0101755	Positive
B_g__norank_f__Muribaculaceae	B_g__norank_f__Prevotellaceae	0.833333	0.0101755	Positive
B_g__norank_f__Muribaculaceae	B_g__Prevotellaceae_UCG-003	0.809524	0.0149027	Positive
B_g__norank_f__Muribaculaceae	B_g__Eubacterium_eligens_group	-0.904762	0.00200828	Negative
B_g__norank_f__Muribaculaceae	B_g__norank_f__norank_o__Clostridia_vadinBB60_group	0.880952	0.00385032	Positive
B_g__Blautia	B_g__Rikenellaceae_RC9_gut_group	-0.857143	0.00653002	Negative
B_g__Blautia	B_g__Dorea	0.809524	0.0149027	Positive
B_g__Blautia	B_g__Anaerostipes	0.809524	0.0149027	Positive
B_g__Blautia	B_g__norank_f__Prevotellaceae	-0.857143	0.00653002	Negative
B_g__Blautia	B_g__Prevotellaceae_UCG-003	-0.809524	0.0149027	Negative
B_g__Blautia	B_g__Actinobacillus	0.805118	0.0159046	Positive
B_g__Bacillus	B_g__Treponema	0.904762	0.00200828	Positive
B_g__Bacillus	B_g__Oribacterium	-0.880952	0.00385032	Negative
B_g__Bacillus	B_g__Dialister	-0.880952	0.00385032	Negative
B_g__unclassified_f__Lachnospiraceae	B_g__Treponema	-0.833333	0.0101755	Negative
B_g__unclassified_f__Lachnospiraceae	B_g__Dorea	0.857143	0.00653002	Positive
B_g__unclassified_f__Lachnospiraceae	B_g__Eubacterium_hallii_group	0.857143	0.00653002	Positive
B_g__unclassified_f__Lachnospiraceae	B_g__Agathobacter	0.880952	0.00385032	Positive
B_g__unclassified_f__Lachnospiraceae	B_g__unclassified_o__Oscillospirales	-0.833333	0.0101755	Negative
B_g__Faecalibacterium	B_g__Collinsella	-0.833333	0.0101755	Negative
B_g__Faecalibacterium	B_g__unclassified_c__Clostridia	-0.833333	0.0101755	Negative
B_g__Faecalibacterium	B_g__Eubacterium_siraeum_group	0.809524	0.0149027	Positive
B_g__Faecalibacterium	B_g__Roseburia	0.904762	0.00200828	Positive
B_g__Faecalibacterium	B_g__Phoenicibacter	-0.886243	0.00337334	Negative
B_g__Faecalibacterium	B_g__Enterorhabdus	-0.857143	0.00653002	Negative
B_g__Faecalibacterium	B_g__Olsenella	-0.857143	0.00653002	Negative
B_g__Sarcina	B_g__norank_f__p-2534-18B5_gut_group	-0.97619	3.3143960262001e-05	Negative
B_g__Sarcina	B_g__Candidatus_Saccharimonas	0.904762	0.00200828	Positive
B_g__Rikenellaceae_RC9_gut_group	B_g__norank_f__Butyricicoccaceae	-0.880952	0.00385032	Negative
B_g__Rikenellaceae_RC9_gut_group	B_g__norank_f__Prevotellaceae	1	0	Positive
B_g__Rikenellaceae_RC9_gut_group	B_g__norank_f__Ruminococcaceae	0.809524	0.0149027	Positive
B_g__Rikenellaceae_RC9_gut_group	B_g__Prevotellaceae_UCG-003	0.97619	3.3143960262001e-05	Positive
B_g__Treponema	B_g__Oribacterium	-0.833333	0.0101755	Negative
B_g__Treponema	B_g__Butyricicoccus	-0.857143	0.00653002	Negative
B_g__Subdoligranulum	B_g__norank_f__norank_o__Clostridia_UCG-014	0.809524	0.0149027	Positive
B_g__Subdoligranulum	B_g__norank_f__Ruminococcaceae	-0.809524	0.0149027	Negative
B_g__Subdoligranulum	B_g__unclassified_k__norank_d__Bacteria	-0.904762	0.00200828	Negative
B_g__norank_f__norank_o__RF39	B_g__norank_f__Butyricicoccaceae	0.857143	0.00653002	Positive
B_g__norank_f__norank_o__RF39	B_g__Holdemanella	0.857143	0.00653002	Positive
B_g__norank_f__norank_o__RF39	B_g__norank_f__Ruminococcaceae	-0.928571	0.000862968	Negative
B_g__Christensenellaceae_R-7_group	B_g__Holdemanella	0.809524	0.0149027	Positive
B_g__Christensenellaceae_R-7_group	B_g__Solobacterium	0.904762	0.00200828	Positive
B_g__Christensenellaceae_R-7_group	B_g__unclassified_o__Bacteroidales	-0.809524	0.0149027	Negative
B_g__norank_f__norank_o__Clostridia_UCG-014	B_g__unclassified_k__norank_d__Bacteria	-0.880952	0.00385032	Negative
B_g__norank_f__norank_o__Clostridia_UCG-014	B_g__Megasphaera	-0.80241	0.0165407	Negative
B_g__norank_f__norank_o__Clostridia_UCG-014	B_g__Oscillibacter	-0.833333	0.0101755	Negative
B_g__norank_f__norank_o__Clostridia_UCG-014	B_g__Candidatus_Saccharimonas	0.857143	0.00653002	Positive
B_g__norank_f__norank_o__Clostridia_UCG-014	B_g__norank_f__norank_o__norank_c__norank_p__WPS-2	-0.845594	0.00817017	Negative
B_g__Coprococcus	B_g__Marvinbryantia	0.928571	0.000862968	Positive
B_g__Coprococcus	B_g__norank_f__p-2534-18B5_gut_group	-0.857143	0.00653002	Negative
B_g__Coprococcus	B_g__Colidextribacter	0.809524	0.0149027	Positive
B_g__Coprococcus	B_g__unclassified_k__norank_d__Bacteria	-0.928571	0.000862968	Negative
B_g__Coprococcus	B_g__Family_XIII_AD3011_group	-0.928571	0.000862968	Negative
B_g__Coprococcus	B_g__Oscillibacter	-0.809524	0.0149027	Negative
B_g__norank_f__Eubacterium_coprostanoligenes_group	B_g__norank_f__Oscillospiraceae	0.809524	0.0149027	Positive
B_g__norank_f__Eubacterium_coprostanoligenes_group	B_g__Lachnospiraceae_XPB1014_group	-0.805118	0.0159046	Negative
B_g__norank_f__Eubacterium_coprostanoligenes_group	B_g__Lachnospiraceae_NK4A136_group	-0.814386	0.0138443	Negative
B_g__norank_f__Eubacterium_coprostanoligenes_group	B_g__Monoglobus	0.833333	0.0101755	Positive
B_g__Phascolarctobacterium	B_g__Prevotellaceae_NK3B31_group	0.928571	0.000862968	Positive
B_g__Phascolarctobacterium	B_g__NK4A214_group	0.880952	0.00385032	Positive
B_g__Phascolarctobacterium	B_g__Eubacterium_hallii_group	-0.833333	0.0101755	Negative
B_g__Phascolarctobacterium	B_g__Agathobacter	-0.857143	0.00653002	Negative
B_g__Phascolarctobacterium	B_g__Lachnospira	-0.928571	0.000862968	Negative
B_g__Phascolarctobacterium	B_g__Candidatus_Soleaferrea	0.928571	0.000862968	Positive
B_g__Phascolarctobacterium	B_g__Sphaerochaeta	0.880952	0.00385032	Positive
B_g__Phascolarctobacterium	B_g__norank_f__norank_o__Clostridia_vadinBB60_group	0.880952	0.00385032	Positive
B_g__norank_f__Butyricicoccaceae	B_g__norank_f__Prevotellaceae	-0.880952	0.00385032	Negative
B_g__norank_f__Butyricicoccaceae	B_g__norank_f__Ruminococcaceae	-0.880952	0.00385032	Negative
B_g__norank_f__Butyricicoccaceae	B_g__Prevotellaceae_UCG-003	-0.904762	0.00200828	Negative
B_g__norank_f__Butyricicoccaceae	B_g__Parabacteroides	-0.880952	0.00385032	Negative
B_g__Dorea	B_g__Anaerostipes	0.880952	0.00385032	Positive
B_g__Dorea	B_g__Eubacterium_hallii_group	0.904762	0.00200828	Positive
B_g__Dorea	B_g__Colidextribacter	0.857143	0.00653002	Positive
B_g__Prevotellaceae_NK3B31_group	B_g__NK4A214_group	0.904762	0.00200828	Positive
B_g__Prevotellaceae_NK3B31_group	B_g__Eubacterium_hallii_group	-0.928571	0.000862968	Negative
B_g__Prevotellaceae_NK3B31_group	B_g__Agathobacter	-0.928571	0.000862968	Negative
B_g__Prevotellaceae_NK3B31_group	B_g__Roseburia	-0.833333	0.0101755	Negative
B_g__Prevotellaceae_NK3B31_group	B_g__Lachnospira	-1	0	Negative
B_g__Prevotellaceae_NK3B31_group	B_g__Candidatus_Soleaferrea	0.952381	0.0002604	Positive
B_g__Prevotellaceae_NK3B31_group	B_g__Sphaerochaeta	0.809524	0.0149027	Positive
B_g__Prevotellaceae_NK3B31_group	B_g__norank_f__norank_o__Clostridia_vadinBB60_group	0.809524	0.0149027	Positive
B_g__Anaerostipes	B_g__Marvinbryantia	0.809524	0.0149027	Positive
B_g__Anaerostipes	B_g__Fusicatenibacter	0.857143	0.00653002	Positive
B_g__Anaerostipes	B_g__Ruminococcus_torques_group	0.833333	0.0101755	Positive
B_g__Holdemanella	B_g__Solobacterium	0.904762	0.00200828	Positive
B_g__Holdemanella	B_g__norank_f__Ruminococcaceae	-0.857143	0.00653002	Negative
B_g__Holdemanella	B_g__Actinobacillus	0.87831	0.00410393	Positive
B_g__Holdemanella	B_g__Fusicatenibacter	0.809524	0.0149027	Positive
B_g__Oribacterium	B_g__Phoenicibacter	-0.850315	0.00747141	Negative
B_g__norank_f__Prevotellaceae	B_g__norank_f__Ruminococcaceae	0.809524	0.0149027	Positive
B_g__norank_f__Prevotellaceae	B_g__Prevotellaceae_UCG-003	0.97619	3.3143960262001e-05	Positive
B_g__NK4A214_group	B_g__Eubacterium_hallii_group	-0.809524	0.0149027	Negative
B_g__NK4A214_group	B_g__Lachnospira	-0.904762	0.00200828	Negative
B_g__NK4A214_group	B_g__Candidatus_Soleaferrea	0.857143	0.00653002	Positive
B_g__Eubacterium_nodatum_group	B_g__Mogibacterium	0.857143	0.00653002	Positive
B_g__Solobacterium	B_g__Erysipelotrichaceae_UCG-006	0.928571	0.000862968	Positive
B_g__Solobacterium	B_g__Actinobacillus	0.853913	0.00696529	Positive
B_g__Solobacterium	B_g__unclassified_o__Bacteroidales	-0.833333	0.0101755	Negative
B_g__Collinsella	B_g__Phoenicibacter	0.826362	0.0114428	Positive
B_g__Collinsella	B_g__Senegalimassilia	0.833333	0.0101755	Positive
B_g__Collinsella	B_g__Enterorhabdus	0.857143	0.00653002	Positive
B_g__Collinsella	B_g__Olsenella	0.857143	0.00653002	Positive
B_g__Marvinbryantia	B_g__UCG-009	-0.809524	0.0149027	Negative
B_g__Marvinbryantia	B_g__norank_f__p-2534-18B5_gut_group	-0.809524	0.0149027	Negative
B_g__Marvinbryantia	B_g__UCG-003	-0.904762	0.00200828	Negative
B_g__Marvinbryantia	B_g__unclassified_k__norank_d__Bacteria	-0.904762	0.00200828	Negative
B_g__Marvinbryantia	B_g__Megasphaera	-0.874267	0.00451239	Negative
B_g__Marvinbryantia	B_g__Family_XIII_AD3011_group	-0.833333	0.0101755	Negative
B_g__Marvinbryantia	B_g__Oscillibacter	-0.904762	0.00200828	Negative
B_g__norank_f__Erysipelotrichaceae	B_g__Eubacterium_hallii_group	-0.857143	0.00653002	Negative
B_g__norank_f__Erysipelotrichaceae	B_g__norank_f__UCG-010	0.97619	3.3143960262001e-05	Positive
B_g__norank_f__Erysipelotrichaceae	B_g__Candidatus_Soleaferrea	0.880952	0.00385032	Positive
B_g__norank_f__Erysipelotrichaceae	B_g__Sphaerochaeta	0.880952	0.00385032	Positive
B_g__norank_f__Erysipelotrichaceae	B_g__dgA-11_gut_group	0.829515	0.010858	Positive
B_g__norank_f__Erysipelotrichaceae	B_g__Monoglobus	0.833333	0.0101755	Positive
B_g__Negativibacillus	B_g__Actinobacillus	0.805118	0.0159046	Positive
B_g__Negativibacillus	B_g__Lachnospiraceae_FCS020_group	0.857143	0.00653002	Positive
B_g__Eubacterium_hallii_group	B_g__Agathobacter	0.928571	0.000862968	Positive
B_g__Eubacterium_hallii_group	B_g__norank_f__UCG-010	-0.833333	0.0101755	Negative
B_g__Eubacterium_hallii_group	B_g__Colidextribacter	0.809524	0.0149027	Positive
B_g__Eubacterium_hallii_group	B_g__Lachnospira	0.928571	0.000862968	Positive
B_g__Eubacterium_hallii_group	B_g__Candidatus_Soleaferrea	-0.952381	0.0002604	Negative
B_g__Agathobacter	B_g__Butyricicoccus	0.809524	0.0149027	Positive
B_g__Agathobacter	B_g__Roseburia	0.809524	0.0149027	Positive
B_g__Agathobacter	B_g__Lachnospira	0.928571	0.000862968	Positive
B_g__Agathobacter	B_g__Candidatus_Soleaferrea	-0.904762	0.00200828	Negative
B_g__Agathobacter	B_g__Sphaerochaeta	-0.833333	0.0101755	Negative
B_g__Agathobacter	B_g__norank_f__norank_o__Clostridia_vadinBB60_group	-0.857143	0.00653002	Negative
B_g__Agathobacter	B_g__unclassified_o__Oscillospirales	-0.904762	0.00200828	Negative
B_g__norank_f__Oscillospiraceae	B_g__Clostridium_sensu_stricto_1	0.853913	0.00696529	Positive
B_g__norank_f__UCG-010	B_g__Candidatus_Soleaferrea	0.833333	0.0101755	Positive
B_g__norank_f__UCG-010	B_g__Sphaerochaeta	0.809524	0.0149027	Positive
B_g__norank_f__UCG-010	B_g__dgA-11_gut_group	0.805118	0.0159046	Positive
B_g__Intestinibacter	B_g__Desulfovibrio	-0.833333	0.0101755	Negative
B_g__norank_f__Ruminococcaceae	B_g__Prevotellaceae_UCG-003	0.833333	0.0101755	Positive
B_g__Lachnospiraceae_NK3A20_group	B_g__Catenibacterium	0.857143	0.00653002	Positive
B_g__Lachnospiraceae_NK3A20_group	B_g__Ruminococcus_torques_group	0.833333	0.0101755	Positive
B_g__Lachnospiraceae_NK3A20_group	B_g__norank_f__Atopobiaceae	0.809524	0.0149027	Positive
B_g__Helicobacter	B_g__unclassified_f__Ruminococcaceae	-0.880952	0.00385032	Negative
B_g__Peptococcus	B_g__Eubacterium_siraeum_group	-0.809524	0.0149027	Negative
B_g__Peptococcus	B_g__unclassified_f__Prevotellaceae	-0.809524	0.0149027	Negative
B_g__Peptococcus	B_g__unclassified_f__Ruminococcaceae	-0.833333	0.0101755	Negative
B_g__Catenibacterium	B_g__Senegalimassilia	0.904762	0.00200828	Positive
B_g__Catenibacterium	B_g__Enterorhabdus	0.833333	0.0101755	Positive
B_g__Catenibacterium	B_g__Olsenella	0.833333	0.0101755	Positive
B_g__Catenibacterium	B_g__norank_f__Atopobiaceae	0.833333	0.0101755	Positive
B_g__Clostridium_sensu_stricto_1	B_g__Lachnospiraceae_NK4A136_group	-0.908129	0.00180741	Negative
B_g__Prevotellaceae_UCG-003	B_g__Parabacteroides	0.833333	0.0101755	Positive
B_g__Prevotellaceae_UCG-003	B_g__Eubacterium_eligens_group	-0.809524	0.0149027	Negative
B_g__Butyricicoccus	B_g__Sphaerochaeta	-0.809524	0.0149027	Negative
B_g__Butyricicoccus	B_g__unclassified_o__Oscillospirales	-0.880952	0.00385032	Negative
B_g__UCG-009	B_g__Family_XIII_AD3011_group	0.880952	0.00385032	Positive
B_g__UCG-009	B_g__CAG-873	0.913223	0.00152914	Positive
B_g__UCG-009	B_g__Desulfovibrio	0.809524	0.0149027	Positive
B_g__norank_f__p-2534-18B5_gut_group	B_g__unclassified_k__norank_d__Bacteria	0.857143	0.00653002	Positive
B_g__norank_f__p-2534-18B5_gut_group	B_g__Candidatus_Saccharimonas	-0.880952	0.00385032	Negative
B_g__norank_f__p-2534-18B5_gut_group	B_g__Desulfovibrio	0.809524	0.0149027	Positive
B_g__UCG-003	B_g__Parabacteroides	0.809524	0.0149027	Positive
B_g__UCG-003	B_g__Megasphaera	0.826362	0.0114428	Positive
B_g__UCG-003	B_g__Oscillibacter	0.857143	0.00653002	Positive
B_g__UCG-003	B_g__Candidatus_Saccharimonas	-0.833333	0.0101755	Negative
B_g__Roseburia	B_g__Lachnospira	0.833333	0.0101755	Positive
B_g__Roseburia	B_g__Enterorhabdus	-0.857143	0.00653002	Negative
B_g__Roseburia	B_g__Olsenella	-0.857143	0.00653002	Negative
B_g__Alloprevotella	B_g__norank_f__norank_o__Clostridia_vadinBB60_group	0.833333	0.0101755	Positive
B_g__Lachnospira	B_g__Candidatus_Soleaferrea	-0.952381	0.0002604	Negative
B_g__Lachnospira	B_g__Sphaerochaeta	-0.809524	0.0149027	Negative
B_g__Lachnospira	B_g__norank_f__norank_o__Clostridia_vadinBB60_group	-0.809524	0.0149027	Negative
B_g__Lachnospiraceae_XPB1014_group	B_g__Monoglobus	-0.853913	0.00696529	Negative
B_g__Parabacteroides	B_g__Phoenicibacter	-0.862291	0.00587299	Negative
B_g__unclassified_k__norank_d__Bacteria	B_g__Megasphaera	0.838338	0.00932312	Positive
B_g__unclassified_k__norank_d__Bacteria	B_g__Family_XIII_AD3011_group	0.809524	0.0149027	Positive
B_g__unclassified_k__norank_d__Bacteria	B_g__Oscillibacter	0.928571	0.000862968	Positive
B_g__unclassified_k__norank_d__Bacteria	B_g__Candidatus_Saccharimonas	-0.857143	0.00653002	Negative
B_g__Eubacterium_eligens_group	B_g__norank_f__norank_o__Clostridia_vadinBB60_group	-0.857143	0.00653002	Negative
B_g__Megasphaera	B_g__Oscillibacter	0.922172	0.00111082	Positive
B_g__Megasphaera	B_g__Candidatus_Saccharimonas	-0.874267	0.00451239	Negative
B_g__Erysipelotrichaceae_UCG-006	B_g__unclassified_o__Bacteroidales	-0.809524	0.0149027	Negative
B_g__Phoenicibacter	B_g__Enterorhabdus	0.814386	0.0138443	Positive
B_g__Phoenicibacter	B_g__Olsenella	0.814386	0.0138443	Positive
B_g__Actinobacillus	B_g__Fusicatenibacter	0.805118	0.0159046	Positive
B_g__Actinobacillus	B_g__unclassified_o__Bacteroidales	-0.805118	0.0159046	Negative
B_g__Candidatus_Soleaferrea	B_g__Sphaerochaeta	0.904762	0.00200828	Positive
B_g__Candidatus_Soleaferrea	B_g__norank_f__norank_o__Clostridia_vadinBB60_group	0.857143	0.00653002	Positive
B_g__Sphaerochaeta	B_g__norank_f__norank_o__Clostridia_vadinBB60_group	0.857143	0.00653002	Positive
B_g__Ruminococcus_gauvreauii_group	B_g__Enterorhabdus	0.809524	0.0149027	Positive
B_g__Ruminococcus_gauvreauii_group	B_g__Olsenella	0.809524	0.0149027	Positive
B_g__Ruminococcus_gauvreauii_group	B_g__norank_f__Eggerthellaceae	0.857143	0.00653002	Positive
B_g__Ruminococcus_gauvreauii_group	B_g__Coriobacteriaceae_UCG-003	0.809524	0.0149027	Positive
B_g__Lachnospiraceae_FCS020_group	B_g__unclassified_o__Bacteroidales	-0.833333	0.0101755	Negative
B_g__Senegalimassilia	B_g__Enterorhabdus	0.97619	3.3143960262001e-05	Positive
B_g__Senegalimassilia	B_g__Olsenella	0.97619	3.3143960262001e-05	Positive
B_g__Senegalimassilia	B_g__norank_f__Atopobiaceae	0.880952	0.00385032	Positive
B_g__Senegalimassilia	B_g__Coriobacteriaceae_UCG-003	0.904762	0.00200828	Positive
B_g__Ruminococcus_torques_group	B_g__Fournierella	-0.857143	0.00653002	Negative
B_g__Family_XIII_AD3011_group	B_g__CAG-873	0.913223	0.00152914	Positive
B_g__Family_XIII_AD3011_group	B_g__dgA-11_gut_group	0.805118	0.0159046	Positive
B_g__Family_XIII_AD3011_group	B_g__Desulfovibrio	0.833333	0.0101755	Positive
B_g__CAG-873	B_g__Desulfovibrio	0.938591	0.000552616	Positive
B_g__CAG-873	B_g__norank_f__norank_o__norank_c__norank_p__WPS-2	0.929981	0.000813758	Positive
B_g__Oscillibacter	B_g__Candidatus_Saccharimonas	-0.880952	0.00385032	Negative
B_g__Enterorhabdus	B_g__Olsenella	1	0	Positive
B_g__Enterorhabdus	B_g__norank_f__Eggerthellaceae	0.809524	0.0149027	Positive
B_g__Enterorhabdus	B_g__norank_f__Atopobiaceae	0.833333	0.0101755	Positive
B_g__Enterorhabdus	B_g__Coriobacteriaceae_UCG-003	0.857143	0.00653002	Positive
B_g__norank_f__norank_o__Clostridia_vadinBB60_group	B_g__unclassified_o__Oscillospirales	0.809524	0.0149027	Positive
B_g__Olsenella	B_g__norank_f__Eggerthellaceae	0.809524	0.0149027	Positive
B_g__Olsenella	B_g__norank_f__Atopobiaceae	0.833333	0.0101755	Positive
B_g__Olsenella	B_g__Coriobacteriaceae_UCG-003	0.857143	0.00653002	Positive
B_g__Desulfovibrio	B_g__norank_f__norank_o__norank_c__norank_p__WPS-2	0.872872	0.00465921	Positive
B_g__Lactobacillus	F_g__Filobasidium	0.872872	0.00465921	Positive
B_g__Lactobacillus	F_g__Myxotrichum	-0.938591	0.000552616	Negative
B_g__Streptococcus	F_g__Talaromyces	-0.857143	0.00653002	Negative
B_g__Streptococcus	F_g__Candida	-0.833333	0.0101755	Negative
B_g__Streptococcus	F_g__Kurtzmaniella	-0.857143	0.00653002	Negative
B_g__Streptococcus	F_g__Blastobotrys	-0.87831	0.00410393	Negative
B_g__UCG-005	F_g__Symmetrospora	-0.845594	0.00817017	Negative
B_g__UCG-002	F_g__Vexillomyces	0.824438	0.0118093	Positive
B_g__norank_f__Muribaculaceae	F_g__Talaromyces	0.833333	0.0101755	Positive
B_g__norank_f__Muribaculaceae	F_g__Vexillomyces	0.824438	0.0118093	Positive
B_g__norank_f__Muribaculaceae	F_g__Blastobotrys	0.902708	0.00213765	Positive
B_g__Blautia	F_g__Penicillium	-0.857143	0.00653002	Negative
B_g__Blautia	F_g__Vishniacozyma	-0.829515	0.010858	Negative
B_g__Blautia	F_g__Rhinocladiella	-0.862489	0.00584863	Negative
B_g__Blautia	F_g__Scopulariopsis	-0.872872	0.00465921	Negative
B_g__Bacillus	F_g__Geotrichum	-0.837121	0.00952604	Negative
B_g__unclassified_f__Lachnospiraceae	F_g__Thermoascus	-0.809524	0.0149027	Negative
B_g__Sarcina	F_g__Wickerhamomyces	-0.826362	0.0114428	Negative
B_g__Sarcina	F_g__Xeromyces	-0.809524	0.0149027	Negative
B_g__Sarcina	F_g__Rhinocladiella	-0.811754	0.0144111	Negative
B_g__Rikenellaceae_RC9_gut_group	F_g__Talaromyces	0.809524	0.0149027	Positive
B_g__Rikenellaceae_RC9_gut_group	F_g__Penicillium	0.833333	0.0101755	Positive
B_g__Rikenellaceae_RC9_gut_group	F_g__Blastobotrys	0.927105	0.00091618	Positive
B_g__Subdoligranulum	F_g__Naganishia	-0.872872	0.00465921	Negative
B_g__Subdoligranulum	F_g__unclassified_f__Dipodascaceae	-0.849805	0.00754494	Negative
B_g__Subdoligranulum	F_g__Stephanonectria	-0.849805	0.00754494	Negative
B_g__Subdoligranulum	F_g__Mucor	0.853913	0.00696529	Positive
B_g__norank_f__norank_o__RF39	F_g__Fungi_gen_Incertae_sedis	0.928571	0.000862968	Positive
B_g__Christensenellaceae_R-7_group	F_g__Wickerhamomyces	-0.838338	0.00932312	Negative
B_g__Christensenellaceae_R-7_group	F_g__Fungi_gen_Incertae_sedis	0.857143	0.00653002	Positive
B_g__Christensenellaceae_R-7_group	F_g__Vishniacozyma	-0.951503	0.000274893	Negative
B_g__Christensenellaceae_R-7_group	F_g__Paraphoma	-0.845594	0.00817017	Negative
B_g__norank_f__norank_o__Clostridia_UCG-014	F_g__unclassified_f__Dipodascaceae	-0.913223	0.00152914	Negative
B_g__norank_f__norank_o__Clostridia_UCG-014	F_g__Erythrobasidium	-0.87831	0.00410393	Negative
B_g__norank_f__norank_o__Clostridia_UCG-014	F_g__Mucor	0.87831	0.00410393	Positive
B_g__Coprococcus	F_g__Wickerhamomyces	-0.80241	0.0165407	Negative
B_g__Coprococcus	F_g__Exophiala	-0.87831	0.00410393	Negative
B_g__Coprococcus	F_g__Rhinocladiella	-0.913223	0.00152914	Negative
B_g__Phascolarctobacterium	F_g__Papiliotrema	0.833333	0.0101755	Positive
B_g__norank_f__Butyricicoccaceae	F_g__Penicillium	-0.904762	0.00200828	Negative
B_g__norank_f__Butyricicoccaceae	F_g__Blastobotrys	-0.805118	0.0159046	Negative
B_g__Dorea	F_g__Vexillomyces	-0.913223	0.00152914	Negative
B_g__Dorea	F_g__Scopulariopsis	-0.872872	0.00465921	Negative
B_g__Bifidobacterium	F_g__Diutina	0.805118	0.0159046	Positive
B_g__Bifidobacterium	F_g__Xeromyces	0.927105	0.00091618	Positive
B_g__Bifidobacterium	F_g__Apiotrichum	-0.838525	0.00929216	Negative
B_g__Bifidobacterium	F_g__Symmetrospora	0.866476	0.00537127	Positive
B_g__Anaerostipes	F_g__Rhinocladiella	-0.811754	0.0144111	Negative
B_g__Holdemanella	F_g__Papiliotrema	-0.809524	0.0149027	Negative
B_g__Holdemanella	F_g__Fungi_gen_Incertae_sedis	0.857143	0.00653002	Positive
B_g__Holdemanella	F_g__Vishniacozyma	-0.902708	0.00213765	Negative
B_g__norank_f__Prevotellaceae	F_g__Talaromyces	0.809524	0.0149027	Positive
B_g__norank_f__Prevotellaceae	F_g__Penicillium	0.833333	0.0101755	Positive
B_g__norank_f__Prevotellaceae	F_g__Blastobotrys	0.927105	0.00091618	Positive
B_g__NK4A214_group	F_g__Naganishia	0.872872	0.00465921	Positive
B_g__Eubacterium_nodatum_group	F_g__Fusarium	-0.880952	0.00385032	Negative
B_g__Eubacterium_nodatum_group	F_g__Tausonia	-0.853913	0.00696529	Negative
B_g__Solobacterium	F_g__Wickerhamomyces	-0.922172	0.00111082	Negative
B_g__Solobacterium	F_g__unclassified_o__Hypocreales	-0.845594	0.00817017	Negative
B_g__Solobacterium	F_g__Fungi_gen_Incertae_sedis	0.857143	0.00653002	Positive
B_g__Solobacterium	F_g__Exophiala	-0.805118	0.0159046	Negative
B_g__Solobacterium	F_g__Vishniacozyma	-0.902708	0.00213765	Negative
B_g__Collinsella	F_g__Coprinellus	0.809524	0.0149027	Positive
B_g__Eubacterium_ruminantium_group	F_g__Aspergillus	0.928571	0.000862968	Positive
B_g__Marvinbryantia	F_g__Exophiala	-0.829515	0.010858	Negative
B_g__Marvinbryantia	F_g__Rhinocladiella	-0.913223	0.00152914	Negative
B_g__Negativibacillus	F_g__Paraconiothyrium	-0.887856	0.00323598	Negative
B_g__Negativibacillus	F_g__Meyerozyma	0.809524	0.0149027	Positive
B_g__Negativibacillus	F_g__Neocosmospora	-0.902708	0.00213765	Negative
B_g__Negativibacillus	F_g__Phaeoacremonium	-0.886243	0.00337334	Negative
B_g__Negativibacillus	F_g__Dipodascaceae_gen_Incertae_sedis	0.805118	0.0159046	Positive
B_g__Negativibacillus	F_g__Didymella	-0.805118	0.0159046	Negative
B_g__Negativibacillus	F_g__Exophiala	-0.805118	0.0159046	Negative
B_g__Negativibacillus	F_g__unclassified_f__Aspergillaceae	0.922172	0.00111082	Positive
B_g__Eubacterium_hallii_group	F_g__Thermoascus	-0.809524	0.0149027	Negative
B_g__Eubacterium_hallii_group	F_g__Vexillomyces	-0.913223	0.00152914	Negative
B_g__Agathobacter	F_g__Thermoascus	-0.809524	0.0149027	Negative
B_g__norank_f__Ruminococcaceae	F_g__Wickerhamomyces	0.826362	0.0114428	Positive
B_g__norank_f__Ruminococcaceae	F_g__Fungi_gen_Incertae_sedis	-0.904762	0.00200828	Negative
B_g__norank_f__Ruminococcaceae	F_g__Vishniacozyma	0.805118	0.0159046	Positive
B_g__Lachnospiraceae_NK3A20_group	F_g__Cutaneotrichosporon	0.805118	0.0159046	Positive
B_g__Helicobacter	F_g__unclassified_o__Helotiales	-0.845594	0.00817017	Negative
B_g__Helicobacter	F_g__Paraxerochrysium	-0.89822	0.0024388	Negative
B_g__Catenibacterium	F_g__Cutaneotrichosporon	0.805118	0.0159046	Positive
B_g__Clostridium_sensu_stricto_1	F_g__Filobasidium	-0.838525	0.00929216	Negative
B_g__Prevotellaceae_UCG-003	F_g__Penicillium	0.809524	0.0149027	Positive
B_g__Prevotellaceae_UCG-003	F_g__Blastobotrys	0.902708	0.00213765	Positive
B_g__Butyricicoccus	F_g__Neocosmospora	-0.805118	0.0159046	Negative
B_g__Butyricicoccus	F_g__Papiliotrema	-0.833333	0.0101755	Negative
B_g__Butyricicoccus	F_g__Alternaria	-0.850315	0.00747141	Negative
B_g__Eubacterium_siraeum_group	F_g__Paraxerochrysium	0.838338	0.00932312	Positive
B_g__norank_f__p-2534-18B5_gut_group	F_g__Wickerhamomyces	0.874267	0.00451239	Positive
B_g__norank_f__p-2534-18B5_gut_group	F_g__Rhinocladiella	0.875172	0.00441876	Positive
B_g__Colidextribacter	F_g__Thermoascus	-0.857143	0.00653002	Negative
B_g__Colidextribacter	F_g__Vexillomyces	-0.862489	0.00584863	Negative
B_g__Colidextribacter	F_g__Scopulariopsis	-0.845594	0.00817017	Negative
B_g__UCG-003	F_g__Penicillium	0.833333	0.0101755	Positive
B_g__UCG-003	F_g__Fungi_gen_Incertae_sedis	-0.809524	0.0149027	Negative
B_g__UCG-003	F_g__Rhinocladiella	0.849805	0.00754494	Positive
B_g__Roseburia	F_g__Cystobasidium	-0.875172	0.00441876	Negative
B_g__Alloprevotella	F_g__Papiliotrema	0.880952	0.00385032	Positive
B_g__Alloprevotella	F_g__unclassified_o__Helotiales	0.845594	0.00817017	Positive
B_g__Lachnospiraceae_XPB1014_group	F_g__Myxotrichum	-0.805807	0.0157452	Negative
B_g__Parabacteroides	F_g__Penicillium	0.833333	0.0101755	Positive
B_g__Parabacteroides	F_g__Wickerhamomyces	0.80241	0.0165407	Positive
B_g__Parabacteroides	F_g__Fungi_gen_Incertae_sedis	-0.809524	0.0149027	Negative
B_g__Parabacteroides	F_g__Occultifur	0.880952	0.00385032	Positive
B_g__unclassified_k__norank_d__Bacteria	F_g__unclassified_f__Dipodascaceae	0.862489	0.00584863	Positive
B_g__unclassified_k__norank_d__Bacteria	F_g__Stephanonectria	0.887856	0.00323598	Positive
B_g__unclassified_k__norank_d__Bacteria	F_g__Mucor	-0.829515	0.010858	Negative
B_g__Eubacterium_eligens_group	F_g__Talaromyces	-0.809524	0.0149027	Negative
B_g__Eubacterium_eligens_group	F_g__Candida	-0.809524	0.0149027	Negative
B_g__Eubacterium_eligens_group	F_g__Kurtzmaniella	-0.880952	0.00385032	Negative
B_g__Eubacterium_eligens_group	F_g__Blastobotrys	-0.87831	0.00410393	Negative
B_g__Erysipelotrichaceae_UCG-006	F_g__Didymella	-0.805118	0.0159046	Negative
B_g__Erysipelotrichaceae_UCG-006	F_g__Wickerhamomyces	-0.850315	0.00747141	Negative
B_g__Erysipelotrichaceae_UCG-006	F_g__unclassified_o__Hypocreales	-0.845594	0.00817017	Negative
B_g__Phoenicibacter	F_g__Mortierella	0.850673	0.00741998	Positive
B_g__Actinobacillus	F_g__Neocosmospora	-0.85	0.00751676	Negative
B_g__Actinobacillus	F_g__Phaeoacremonium	-0.834497	0.00997309	Negative
B_g__Actinobacillus	F_g__Didymella	-0.825	0.0117014	Negative
B_g__Actinobacillus	F_g__Wickerhamomyces	-0.834497	0.00997309	Negative
B_g__Actinobacillus	F_g__unclassified_o__Hypocreales	-0.838525	0.00929216	Negative
B_g__Actinobacillus	F_g__Fungi_gen_Incertae_sedis	0.829515	0.010858	Positive
B_g__Actinobacillus	F_g__Exophiala	-0.95	0.000300898	Negative
B_g__Actinobacillus	F_g__Rhinocladiella	-0.857794	0.00644442	Negative
B_g__Fusicatenibacter	F_g__Vishniacozyma	-0.805118	0.0159046	Negative
B_g__Fusicatenibacter	F_g__Epicoccum	-0.845594	0.00817017	Negative
B_g__Sphaerochaeta	F_g__Papiliotrema	0.904762	0.00200828	Positive
B_g__norank_f__Lachnospiraceae	F_g__Coprinellus	0.809524	0.0149027	Positive
B_g__Ruminococcus_gauvreauii_group	F_g__Mortierella	0.872872	0.00465921	Positive
B_g__Ruminococcus_gauvreauii_group	F_g__Hannaella	0.887856	0.00323598	Positive
B_g__Ruminococcus_gauvreauii_group	F_g__Cystobasidium	0.862489	0.00584863	Positive
B_g__Lachnospiraceae_FCS020_group	F_g__Neocosmospora	-0.853913	0.00696529	Negative
B_g__Lachnospiraceae_FCS020_group	F_g__Phaeoacremonium	-0.814386	0.0138443	Negative
B_g__Lachnospiraceae_FCS020_group	F_g__Dipodascaceae_gen_Incertae_sedis	0.805118	0.0159046	Positive
B_g__Lachnospiraceae_FCS020_group	F_g__Didymella	-0.902708	0.00213765	Negative
B_g__Lachnospiraceae_FCS020_group	F_g__unclassified_f__Aspergillaceae	0.922172	0.00111082	Positive
B_g__Senegalimassilia	F_g__Hannaella	0.938591	0.000552616	Positive
B_g__Ruminococcus_torques_group	F_g__Tausonia	0.805118	0.0159046	Positive
B_g__Fournierella	F_g__Diutina	-0.833333	0.0101755	Negative
B_g__unclassified_o__Bacteroidales	F_g__Didymella	0.805118	0.0159046	Positive
B_g__unclassified_o__Bacteroidales	F_g__Wickerhamomyces	0.80241	0.0165407	Positive
B_g__Family_XIII_AD3011_group	F_g__Exophiala	0.829515	0.010858	Positive
B_g__CAG-873	F_g__Symmetrospora	0.842795	0.00860346	Positive
B_g__Oscillibacter	F_g__Mucor	-0.829515	0.010858	Negative
B_g__Enterorhabdus	F_g__Mortierella	0.845594	0.00817017	Positive
B_g__Enterorhabdus	F_g__Hannaella	0.913223	0.00152914	Positive
B_g__Enterorhabdus	F_g__Cystobasidium	0.837121	0.00952604	Positive
B_g__Candidatus_Saccharimonas	F_g__unclassified_f__Dipodascaceae	-0.837121	0.00952604	Negative
B_g__Candidatus_Saccharimonas	F_g__Stephanonectria	-0.811754	0.0144111	Negative
B_g__norank_f__norank_o__Clostridia_vadinBB60_group	F_g__Papiliotrema	0.904762	0.00200828	Positive
B_g__Olsenella	F_g__Mortierella	0.845594	0.00817017	Positive
B_g__Olsenella	F_g__Hannaella	0.913223	0.00152914	Positive
B_g__Olsenella	F_g__Cystobasidium	0.837121	0.00952604	Positive
B_g__dgA-11_gut_group	F_g__Paraconiothyrium	0.857794	0.00644442	Positive
B_g__norank_f__Eggerthellaceae	F_g__Cystobasidium	0.887856	0.00323598	Positive
B_g__Monoglobus	F_g__Wallemia	-0.857143	0.00653002	Negative
B_g__norank_f__Atopobiaceae	F_g__Cutaneotrichosporon	0.829515	0.010858	Positive
B_g__norank_f__Atopobiaceae	F_g__Coprinellus	0.857143	0.00653002	Positive
B_g__norank_f__Atopobiaceae	F_g__Hannaella	0.875172	0.00441876	Positive
B_g__norank_f__Atopobiaceae	F_g__Microascus	-0.837121	0.00952604	Negative
B_g__Desulfovibrio	F_g__Wickerhamomyces	0.80241	0.0165407	Positive
B_g__Desulfovibrio	F_g__Xeromyces	0.833333	0.0101755	Positive
B_g__norank_f__norank_o__norank_c__norank_p__WPS-2	F_g__Symmetrospora	0.90625	0.00191781	Positive
B_g__Coriobacteriaceae_UCG-003	F_g__Hannaella	0.913223	0.00152914	Positive
B_g__unclassified_f__Oscillospiraceae	F_g__Pyxidiophora	-0.97619	3.3143960262001e-05	Negative
B_g__unclassified_o__Oscillospirales	F_g__Alternaria	0.89822	0.0024388	Positive
F_g__Acremonium	F_g__Xeromyces	-0.857143	0.00653002	Negative
F_g__Talaromyces	F_g__Penicillium	0.880952	0.00385032	Positive
F_g__Talaromyces	F_g__Trichoderma	0.809524	0.0149027	Positive
F_g__Talaromyces	F_g__Occultifur	0.809524	0.0149027	Positive
F_g__Talaromyces	F_g__Vexillomyces	0.875172	0.00441876	Positive
F_g__Talaromyces	F_g__Blastobotrys	0.951503	0.000274893	Positive
F_g__Talaromyces	F_g__Scopulariopsis	0.845594	0.00817017	Positive
F_g__Penicillium	F_g__Blastobotrys	0.853913	0.00696529	Positive
F_g__Penicillium	F_g__Scopulariopsis	0.845594	0.00817017	Positive
F_g__Wallemia	F_g__unclassified_k__Fungi	-0.928571	0.000862968	Negative
F_g__Fusarium	F_g__Sporobolomyces	0.97619	3.3143960262001e-05	Positive
F_g__Fusarium	F_g__Paraxerochrysium	0.80241	0.0165407	Positive
F_g__Paraconiothyrium	F_g__unclassified_f__Aspergillaceae	-0.81663	0.0133723	Negative
F_g__Paraconiothyrium	F_g__Bipolaris	0.813733	0.0139834	Positive
F_g__Meyerozyma	F_g__Neocosmospora	-0.87831	0.00410393	Negative
F_g__Meyerozyma	F_g__Phaeoacremonium	-0.922172	0.00111082	Negative
F_g__Meyerozyma	F_g__Dipodascaceae_gen_Incertae_sedis	0.829515	0.010858	Positive
F_g__Meyerozyma	F_g__Geotrichum	0.862489	0.00584863	Positive
F_g__Meyerozyma	F_g__Trichomonascus	0.845594	0.00817017	Positive
F_g__Meyerozyma	F_g__unclassified_o__Saccharomycetales	0.845594	0.00817017	Positive
F_g__Trichoderma	F_g__Occultifur	0.904762	0.00200828	Positive
F_g__Neocosmospora	F_g__Phaeoacremonium	0.981761	1.49608295957576e-05	Positive
F_g__Neocosmospora	F_g__Didymella	0.875	0.00443649	Positive
F_g__Neocosmospora	F_g__Exophiala	0.825	0.0117014	Positive
F_g__Tausonia	F_g__Saccharomyces	0.829515	0.010858	Positive
F_g__Tausonia	F_g__Cladosporium	-0.829515	0.010858	Negative
F_g__Tausonia	F_g__Oidiodendron	0.805118	0.0159046	Positive
F_g__Saccharomyces	F_g__Cladosporium	-1	0	Negative
F_g__Phaeoacremonium	F_g__Dipodascaceae_gen_Incertae_sedis	-0.834497	0.00997309	Negative
F_g__Phaeoacremonium	F_g__Didymella	0.834497	0.00997309	Positive
F_g__Phaeoacremonium	F_g__Exophiala	0.809953	0.0148072	Positive
F_g__unclassified_k__Fungi	F_g__unclassified_p__Ascomycota	0.837121	0.00952604	Positive
F_g__Kurtzmaniella	F_g__Blastobotrys	0.805118	0.0159046	Positive
F_g__Cutaneotrichosporon	F_g__Microascus	-0.909782	0.00171382	Negative
F_g__Mortierella	F_g__Hannaella	0.813733	0.0139834	Positive
F_g__Mortierella	F_g__Cystobasidium	0.842795	0.00860346	Positive
F_g__Mortierella	F_g__unclassified_o__Sordariales	0.875	0.00443649	Positive
F_g__Dipodascaceae_gen_Incertae_sedis	F_g__unclassified_f__Aspergillaceae	0.809953	0.0148072	Positive
F_g__Sporobolomyces	F_g__Paraxerochrysium	0.838338	0.00932312	Positive
F_g__Didymella	F_g__unclassified_o__Hypocreales	0.866476	0.00537127	Positive
F_g__Wickerhamomyces	F_g__unclassified_o__Hypocreales	0.850673	0.00741998	Positive
F_g__Wickerhamomyces	F_g__Fungi_gen_Incertae_sedis	-0.886243	0.00337334	Negative
F_g__Wickerhamomyces	F_g__Exophiala	0.859041	0.00628254	Positive
F_g__Wickerhamomyces	F_g__Rhinocladiella	0.918708	0.00126246	Positive
F_g__unclassified_o__Hypocreales	F_g__Exophiala	0.866476	0.00537127	Positive
F_g__unclassified_o__Hypocreales	F_g__Cryptococcus	0.839286	0.00916707	Positive
F_g__Naganishia	F_g__unclassified_f__Dipodascaceae	0.900919	0.00225457	Positive
F_g__Naganishia	F_g__Stephanonectria	0.900919	0.00225457	Positive
F_g__Naganishia	F_g__Mucor	-0.838525	0.00929216	Negative
F_g__Xeromyces	F_g__unclassified_f__Dipodascaceae	0.887856	0.00323598	Positive
F_g__Xeromyces	F_g__Apiotrichum	-0.845594	0.00817017	Negative
F_g__Rhodotorula	F_g__Trichomonascus	0.894427	0.00271368	Positive
F_g__Rhodotorula	F_g__unclassified_o__Saccharomycetales	0.894427	0.00271368	Positive
F_g__Geotrichum	F_g__Trichomonascus	0.813733	0.0139834	Positive
F_g__Geotrichum	F_g__unclassified_o__Saccharomycetales	0.813733	0.0139834	Positive
F_g__Fungi_gen_Incertae_sedis	F_g__Vishniacozyma	-0.805118	0.0159046	Negative
F_g__Fungi_gen_Incertae_sedis	F_g__Rhinocladiella	-0.811754	0.0144111	Negative
F_g__unclassified_f__Dipodascaceae	F_g__Stephanonectria	0.918919	0.00125287	Positive
F_g__unclassified_f__Dipodascaceae	F_g__Mucor	-0.844797	0.00829211	Negative
F_g__unclassified_f__Bionectriaceae	F_g__Solicoccozyma	1	2.73691106313442e-47	Positive
F_g__unclassified_f__Bionectriaceae	F_g__Pseudogymnoascus	1	2.73691106313442e-47	Positive
F_g__unclassified_f__Bionectriaceae	F_g__Cephalotrichum	1	2.73691106313442e-47	Positive
F_g__unclassified_f__Bionectriaceae	F_g__Botryotrichum	1	2.73691106313442e-47	Positive
F_g__unclassified_f__Bionectriaceae	F_g__Chaetomium	1	2.73691106313442e-47	Positive
F_g__unclassified_f__Bionectriaceae	F_g__Bionectria	1	2.73691106313442e-47	Positive
F_g__unclassified_f__Bionectriaceae	F_g__Clonostachys	1	2.73691106313442e-47	Positive
F_g__unclassified_f__Bionectriaceae	F_g__Chloridium	1	2.73691106313442e-47	Positive
F_g__unclassified_f__Bionectriaceae	F_g__Kiflimonium	1	2.73691106313442e-47	Positive
F_g__unclassified_f__Bionectriaceae	F_g__Acaulium	1	2.73691106313442e-47	Positive
F_g__Oidiodendron	F_g__unclassified_o__Helotiales	0.872872	0.00465921	Positive
F_g__Solicoccozyma	F_g__Pseudogymnoascus	1	2.73691106313442e-47	Positive
F_g__Solicoccozyma	F_g__Cephalotrichum	1	2.73691106313442e-47	Positive
F_g__Solicoccozyma	F_g__Botryotrichum	1	2.73691106313442e-47	Positive
F_g__Solicoccozyma	F_g__Chaetomium	1	2.73691106313442e-47	Positive
F_g__Solicoccozyma	F_g__Bionectria	1	2.73691106313442e-47	Positive
F_g__Solicoccozyma	F_g__Clonostachys	1	2.73691106313442e-47	Positive
F_g__Solicoccozyma	F_g__Chloridium	1	2.73691106313442e-47	Positive
F_g__Solicoccozyma	F_g__Kiflimonium	1	2.73691106313442e-47	Positive
F_g__Solicoccozyma	F_g__Acaulium	1	2.73691106313442e-47	Positive
F_g__Exophiala	F_g__Rhinocladiella	0.935775	0.000630791	Positive
F_g__Pseudogymnoascus	F_g__Cephalotrichum	1	2.73691106313442e-47	Positive
F_g__Pseudogymnoascus	F_g__Botryotrichum	1	2.73691106313442e-47	Positive
F_g__Pseudogymnoascus	F_g__Chaetomium	1	2.73691106313442e-47	Positive
F_g__Pseudogymnoascus	F_g__Bionectria	1	2.73691106313442e-47	Positive
F_g__Pseudogymnoascus	F_g__Clonostachys	1	2.73691106313442e-47	Positive
F_g__Pseudogymnoascus	F_g__Chloridium	1	2.73691106313442e-47	Positive
F_g__Pseudogymnoascus	F_g__Kiflimonium	1	2.73691106313442e-47	Positive
F_g__Pseudogymnoascus	F_g__Acaulium	1	2.73691106313442e-47	Positive
F_g__Thermoascus	F_g__Vexillomyces	0.837121	0.00952604	Positive
F_g__Vishniacozyma	F_g__Paraphoma	0.894427	0.00271368	Positive
F_g__Vexillomyces	F_g__Blastobotrys	0.805807	0.0157452	Positive
F_g__Vexillomyces	F_g__Scopulariopsis	0.900919	0.00225457	Positive
F_g__Hannaella	F_g__Cystobasidium	0.810811	0.0146177	Positive
F_g__Kazachstania	F_g__Athelia	1	2.73691106313442e-47	Positive
F_g__Groenewaldozyma	F_g__Scopulariopsis	0.875	0.00443649	Positive
F_g__Cephalotrichum	F_g__Botryotrichum	1	2.73691106313442e-47	Positive
F_g__Cephalotrichum	F_g__Chaetomium	1	2.73691106313442e-47	Positive
F_g__Cephalotrichum	F_g__Bionectria	1	2.73691106313442e-47	Positive
F_g__Cephalotrichum	F_g__Clonostachys	1	2.73691106313442e-47	Positive
F_g__Cephalotrichum	F_g__Chloridium	1	2.73691106313442e-47	Positive
F_g__Cephalotrichum	F_g__Kiflimonium	1	2.73691106313442e-47	Positive
F_g__Cephalotrichum	F_g__Acaulium	1	2.73691106313442e-47	Positive
F_g__Symmetrospora	F_g__Erythrobasidium	0.866476	0.00537127	Positive
F_g__Botryotrichum	F_g__Chaetomium	1	2.73691106313442e-47	Positive
F_g__Botryotrichum	F_g__Bionectria	1	2.73691106313442e-47	Positive
F_g__Botryotrichum	F_g__Clonostachys	1	2.73691106313442e-47	Positive
F_g__Botryotrichum	F_g__Chloridium	1	2.73691106313442e-47	Positive
F_g__Botryotrichum	F_g__Kiflimonium	1	2.73691106313442e-47	Positive
F_g__Botryotrichum	F_g__Acaulium	1	2.73691106313442e-47	Positive
F_g__unclassified_p__Ascomycota	F_g__unclassified_f__Myxotrichaceae	0.813733	0.0139834	Positive
F_g__Nigrospora	F_g__unclassified_f__Myxotrichaceae	0.959184	0.000164836	Positive
F_g__Chaetomium	F_g__Bionectria	1	2.73691106313442e-47	Positive
F_g__Chaetomium	F_g__Clonostachys	1	2.73691106313442e-47	Positive
F_g__Chaetomium	F_g__Chloridium	1	2.73691106313442e-47	Positive
F_g__Chaetomium	F_g__Kiflimonium	1	2.73691106313442e-47	Positive
F_g__Chaetomium	F_g__Acaulium	1	2.73691106313442e-47	Positive
F_g__Stephanonectria	F_g__Mucor	-0.844797	0.00829211	Negative
F_g__Trichomonascus	F_g__unclassified_o__Saccharomycetales	1	2.73691106313442e-47	Positive
F_g__Nigrograna	F_g__Albonectria	1	2.73691106313442e-47	Positive
F_g__Bionectria	F_g__Clonostachys	1	2.73691106313442e-47	Positive
F_g__Bionectria	F_g__Chloridium	1	2.73691106313442e-47	Positive
F_g__Bionectria	F_g__Kiflimonium	1	2.73691106313442e-47	Positive
F_g__Bionectria	F_g__Acaulium	1	2.73691106313442e-47	Positive
F_g__unclassified_f__Mortierellaceae	F_g__Olpidiaster	1	2.73691106313442e-47	Positive
F_g__unclassified_f__Mortierellaceae	F_g__unclassified_o__Pleosporales	1	2.73691106313442e-47	Positive
F_g__Olpidiaster	F_g__unclassified_o__Pleosporales	1	2.73691106313442e-47	Positive
F_g__Clonostachys	F_g__Chloridium	1	2.73691106313442e-47	Positive
F_g__Clonostachys	F_g__Kiflimonium	1	2.73691106313442e-47	Positive
F_g__Clonostachys	F_g__Acaulium	1	2.73691106313442e-47	Positive
F_g__Punctularia	F_g__Sporormiella	1	2.73691106313442e-47	Positive
F_g__Rhinocladiella	F_g__Scopulariopsis	0.842795	0.00860346	Positive
F_g__Chloridium	F_g__Kiflimonium	1	2.73691106313442e-47	Positive
F_g__Chloridium	F_g__Acaulium	1	2.73691106313442e-47	Positive
F_g__Kiflimonium	F_g__Acaulium	1	2.73691106313442e-47	Positive
F_g__Trechispora	F_g__Entoloma	1	2.73691106313442e-47	Positive
