# Supplementary material for: Characterizing the rhythmic oscillations of gut bacterial and fungal communities and their rhythmic interactions in male cynomolgus monkeys
Source: Microbiol Spectr. 2024 Sep 25;12(11):e00722-24. doi: 10.1128/spectrum.00722-24 (PMC11537094; doi:10.1128/spectrum.00722-24)
Supplement: Table S2 — Bacteria-fungi correlations at ZT12 (B time point). [file spectrum.00722-24-s0003.xlsx]

## Sheet: Sheet1
Table S2. Bacteria-Fungi correlations at ZT12 (B time point)
Source	Target	Correlation	p_value	Positive or negative correlation
B_g__Prevotella	B_g__norank_f__Prevotellaceae	0.928571	0.000862968	Positive
B_g__Prevotella	B_g__Christensenellaceae_R_7_group	_0.880952380952381	0.00385032	Negative
B_g__Prevotella	B_g__Solobacterium	_0.80952380952381	0.0149027	Negative
B_g__Prevotella	B_g__norank_f__Oscillospiraceae	_0.904761904761905	0.00200828	Negative
B_g__Lactobacillus	B_g__Actinobacillus	0.857143	0.00653002	Positive
B_g__Lactobacillus	B_g__Rodentibacter	0.951503	0.000274893	Positive
B_g__Lactobacillus	B_g__Lachnospira	0.809524	0.0149027	Positive
B_g__Lactobacillus	B_g__Lachnospiraceae_NK3A20_group	_0.80952380952381	0.0149027	Negative
B_g__Lactobacillus	B_g__Catenibacterium	_0.80952380952381	0.0149027	Negative
B_g__Lactobacillus	B_g__CAG_873	_0.913223320977314	0.00152914	Negative
B_g__Lactobacillus	B_g__dgA_11_gut_group	_0.829515062006253	0.010858	Negative
B_g__Bacillus	B_g__Eubacterium_ruminantium_group	0.809524	0.0149027	Positive
B_g__Bacillus	B_g__Dialister	_0.928571428571429	0.000862968	Negative
B_g__norank_f__Muribaculaceae	B_g__UCG_002	0.857143	0.00653002	Positive
B_g__norank_f__Muribaculaceae	B_g__norank_f__Eubacterium_coprostanoligenes_group	0.809524	0.0149027	Positive
B_g__norank_f__Muribaculaceae	B_g__Christensenellaceae_R_7_group	0.904762	0.00200828	Positive
B_g__norank_f__Muribaculaceae	B_g__NK4A214_group	0.904762	0.00200828	Positive
B_g__norank_f__Muribaculaceae	B_g__Actinobacillus	_0.80952380952381	0.0149027	Negative
B_g__norank_f__Muribaculaceae	B_g__norank_f__Ruminococcaceae	0.809524	0.0149027	Positive
B_g__norank_f__Muribaculaceae	B_g__Solobacterium	0.857143	0.00653002	Positive
B_g__norank_f__Muribaculaceae	B_g__Roseburia	_0.80952380952381	0.0149027	Negative
B_g__norank_f__Muribaculaceae	B_g__UCG_003	0.857143	0.00653002	Positive
B_g__norank_f__Muribaculaceae	B_g__norank_f__Oscillospiraceae	0.833333	0.0101755	Positive
B_g__norank_f__Muribaculaceae	B_g__UCG_009	0.928571	0.000862968	Positive
B_g__norank_f__Muribaculaceae	B_g__Catenibacterium	0.809524	0.0149027	Positive
B_g__norank_f__Muribaculaceae	B_g__Monoglobus	0.833333	0.0101755	Positive
B_g__norank_f__Muribaculaceae	B_g__unclassified_o__Oscillospirales	0.880952	0.00385032	Positive
B_g__norank_f__Muribaculaceae	B_g__Candidatus_Soleaferrea	0.809524	0.0149027	Positive
B_g__UCG_005	B_g__Bifidobacterium	_0.902707567477393	0.00213765	Negative
B_g__UCG_005	B_g__unclassified_f__Ruminococcaceae	0.857143	0.00653002	Positive
B_g__Streptococcus	B_g__Enterorhabdus	0.880952	0.00385032	Positive
B_g__Streptococcus	B_g__Colidextribacter	0.809524	0.0149027	Positive
B_g__Streptococcus	B_g__Slackia	0.928571	0.000862968	Positive
B_g__UCG_002	B_g__Rikenellaceae_RC9_gut_group	0.904762	0.00200828	Positive
B_g__UCG_002	B_g__norank_f__Eubacterium_coprostanoligenes_group	0.880952	0.00385032	Positive
B_g__UCG_002	B_g__NK4A214_group	0.880952	0.00385032	Positive
B_g__UCG_002	B_g__unclassified_f__Prevotellaceae	_0.880952380952381	0.00385032	Negative
B_g__UCG_002	B_g__Eubacterium_nodatum_group	0.857143	0.00653002	Positive
B_g__UCG_002	B_g__Roseburia	_0.952380952380953	0.0002604	Negative
B_g__UCG_002	B_g__UCG_003	0.809524	0.0149027	Positive
B_g__UCG_002	B_g__norank_f__UCG_010	0.952381	0.0002604	Positive
B_g__UCG_002	B_g__UCG_009	0.97619	3.3143960262001e_05	Positive
B_g__UCG_002	B_g__Catenibacterium	0.880952	0.00385032	Positive
B_g__UCG_002	B_g__Monoglobus	0.97619	3.3143960262001e_05	Positive
B_g__UCG_002	B_g__unclassified_f__Anaerovoracaceae	0.809524	0.0149027	Positive
B_g__UCG_002	B_g__Candidatus_Soleaferrea	0.97619	3.3143960262001e_05	Positive
B_g__UCG_002	B_g__Oscillibacter	0.880952	0.00385032	Positive
B_g__Blautia	B_g__unclassified_f__Lachnospiraceae	0.880952	0.00385032	Positive
B_g__Blautia	B_g__norank_f__norank_o__Clostridia_UCG_014	0.857143	0.00653002	Positive
B_g__Blautia	B_g__norank_f__Butyricicoccaceae	0.952381	0.0002604	Positive
B_g__Blautia	B_g__unclassified_o__Burkholderiales	0.809524	0.0149027	Positive
B_g__Blautia	B_g__Lachnospiraceae_FCS020_group	0.880952	0.00385032	Positive
B_g__unclassified_f__Lachnospiraceae	B_g__Lachnospiraceae_FCS020_group	0.809524	0.0149027	Positive
B_g__Faecalibacterium	B_g__Anaerostipes	0.833333	0.0101755	Positive
B_g__Faecalibacterium	B_g__Coprococcus	0.857143	0.00653002	Positive
B_g__Faecalibacterium	B_g__Fusicatenibacter	0.809524	0.0149027	Positive
B_g__Faecalibacterium	B_g__unclassified_k__norank_d__Bacteria	_0.904761904761905	0.00200828	Negative
B_g__Faecalibacterium	B_g__unclassified_f__Anaerovoracaceae	_0.904761904761905	0.00200828	Negative
B_g__Phascolarctobacterium	B_g__NK4A214_group	0.833333	0.0101755	Positive
B_g__Phascolarctobacterium	B_g__unclassified_o__Oscillospirales	0.857143	0.00653002	Positive
B_g__Subdoligranulum	B_g__Anaerostipes	0.809524	0.0149027	Positive
B_g__Subdoligranulum	B_g__Coprococcus	0.880952	0.00385032	Positive
B_g__Subdoligranulum	B_g__Dorea	0.880952	0.00385032	Positive
B_g__Subdoligranulum	B_g__Butyricicoccus	0.857143	0.00653002	Positive
B_g__Subdoligranulum	B_g__Fusicatenibacter	0.857143	0.00653002	Positive
B_g__Subdoligranulum	B_g__Senegalimassilia	0.833333	0.0101755	Positive
B_g__Subdoligranulum	B_g__Ruminococcus_gauvreauii_group	0.857143	0.00653002	Positive
B_g__norank_f__norank_o__RF39	B_g__NK4A214_group	0.833333	0.0101755	Positive
B_g__norank_f__norank_o__RF39	B_g__Treponema	0.880952	0.00385032	Positive
B_g__norank_f__norank_o__RF39	B_g__Helicobacter	0.880952	0.00385032	Positive
B_g__norank_f__norank_o__RF39	B_g__UCG_003	0.880952	0.00385032	Positive
B_g__norank_f__norank_o__RF39	B_g__Catenibacterium	0.833333	0.0101755	Positive
B_g__norank_f__norank_o__RF39	B_g__unclassified_o__Bacteroidales	0.880952	0.00385032	Positive
B_g__norank_f__norank_o__RF39	B_g__Erysipelotrichaceae_UCG_006	0.880952	0.00385032	Positive
B_g__norank_f__norank_o__RF39	B_g__Family_XIII_AD3011_group	0.814386	0.0138443	Positive
B_g__Rikenellaceae_RC9_gut_group	B_g__norank_f__Eubacterium_coprostanoligenes_group	0.904762	0.00200828	Positive
B_g__Rikenellaceae_RC9_gut_group	B_g__Sarcina	0.857143	0.00653002	Positive
B_g__Rikenellaceae_RC9_gut_group	B_g__UCG_003	0.809524	0.0149027	Positive
B_g__Rikenellaceae_RC9_gut_group	B_g__norank_f__UCG_010	0.880952	0.00385032	Positive
B_g__Rikenellaceae_RC9_gut_group	B_g__UCG_009	0.857143	0.00653002	Positive
B_g__Rikenellaceae_RC9_gut_group	B_g__Monoglobus	0.928571	0.000862968	Positive
B_g__Rikenellaceae_RC9_gut_group	B_g__Candidatus_Soleaferrea	0.857143	0.00653002	Positive
B_g__Rikenellaceae_RC9_gut_group	B_g__Oscillibacter	0.833333	0.0101755	Positive
B_g__norank_f__norank_o__Clostridia_UCG_014	B_g__Anaerostipes	0.857143	0.00653002	Positive
B_g__norank_f__norank_o__Clostridia_UCG_014	B_g__Prevotellaceae_NK3B31_group	_0.857142857142857	0.00653002	Negative
B_g__norank_f__norank_o__Clostridia_UCG_014	B_g__norank_f__Butyricicoccaceae	0.904762	0.00200828	Positive
B_g__norank_f__norank_o__Clostridia_UCG_014	B_g__Marvinbryantia	0.97619	3.3143960262001e_05	Positive
B_g__norank_f__norank_o__Clostridia_UCG_014	B_g__Prevotellaceae_UCG_003	_0.880952380952381	0.00385032	Negative
B_g__norank_f__norank_o__Clostridia_UCG_014	B_g__unclassified_f__Ruminococcaceae	0.857143	0.00653002	Positive
B_g__norank_f__norank_o__Clostridia_UCG_014	B_g__unclassified_k__norank_d__Bacteria	_0.857142857142857	0.00653002	Negative
B_g__Ruminococcus	B_g__Olsenella	0.928571	0.000862968	Positive
B_g__Ruminococcus	B_g__Coriobacteriaceae_UCG_003	0.809524	0.0149027	Positive
B_g__norank_f__Prevotellaceae	B_g__Christensenellaceae_R_7_group	_0.904761904761905	0.00200828	Negative
B_g__norank_f__Prevotellaceae	B_g__Solobacterium	_0.833333333333333	0.0101755	Negative
B_g__norank_f__Prevotellaceae	B_g__norank_f__Oscillospiraceae	_0.880952380952381	0.00385032	Negative
B_g__norank_f__Prevotellaceae	B_g__Lachnospiraceae_NK4A136_group	0.826362	0.0114428	Positive
B_g__Anaerostipes	B_g__Coprococcus	0.833333	0.0101755	Positive
B_g__Anaerostipes	B_g__Prevotellaceae_NK3B31_group	_0.833333333333333	0.0101755	Negative
B_g__Anaerostipes	B_g__Dorea	0.904762	0.00200828	Positive
B_g__Anaerostipes	B_g__Eubacterium_hallii_group	0.904762	0.00200828	Positive
B_g__Anaerostipes	B_g__Butyricicoccus	0.833333	0.0101755	Positive
B_g__Anaerostipes	B_g__unclassified_o__Coriobacteriales	0.833333	0.0101755	Positive
B_g__Anaerostipes	B_g__Senegalimassilia	0.952381	0.0002604	Positive
B_g__Anaerostipes	B_g__unclassified_k__norank_d__Bacteria	_0.80952380952381	0.0149027	Negative
B_g__Coprococcus	B_g__Dorea	0.809524	0.0149027	Positive
B_g__Coprococcus	B_g__norank_f__Butyricicoccaceae	0.833333	0.0101755	Positive
B_g__Coprococcus	B_g__unclassified_f__Prevotellaceae	0.809524	0.0149027	Positive
B_g__Coprococcus	B_g__Mogibacterium	_0.80952380952381	0.0149027	Negative
B_g__Coprococcus	B_g__Fusicatenibacter	0.97619	3.3143960262001e_05	Positive
B_g__Coprococcus	B_g__Senegalimassilia	0.809524	0.0149027	Positive
B_g__Coprococcus	B_g__unclassified_k__norank_d__Bacteria	_0.833333333333333	0.0101755	Negative
B_g__Coprococcus	B_g__unclassified_f__Anaerovoracaceae	_0.904761904761905	0.00200828	Negative
B_g__norank_f__Eubacterium_coprostanoligenes_group	B_g__NK4A214_group	0.857143	0.00653002	Positive
B_g__norank_f__Eubacterium_coprostanoligenes_group	B_g__Actinobacillus	_0.857142857142857	0.00653002	Negative
B_g__norank_f__Eubacterium_coprostanoligenes_group	B_g__Rodentibacter	_0.80511756018254	0.0159046	Negative
B_g__norank_f__Eubacterium_coprostanoligenes_group	B_g__UCG_003	0.880952	0.00385032	Positive
B_g__norank_f__Eubacterium_coprostanoligenes_group	B_g__norank_f__UCG_010	0.952381	0.0002604	Positive
B_g__norank_f__Eubacterium_coprostanoligenes_group	B_g__Lachnospiraceae_NK3A20_group	0.880952	0.00385032	Positive
B_g__norank_f__Eubacterium_coprostanoligenes_group	B_g__UCG_009	0.857143	0.00653002	Positive
B_g__norank_f__Eubacterium_coprostanoligenes_group	B_g__Catenibacterium	0.928571	0.000862968	Positive
B_g__norank_f__Eubacterium_coprostanoligenes_group	B_g__Family_XIII_AD3011_group	0.874267	0.00451239	Positive
B_g__norank_f__Eubacterium_coprostanoligenes_group	B_g__dgA_11_gut_group	0.927105	0.00091618	Positive
B_g__norank_f__Eubacterium_coprostanoligenes_group	B_g__Monoglobus	0.928571	0.000862968	Positive
B_g__norank_f__Eubacterium_coprostanoligenes_group	B_g__unclassified_o__Oscillospirales	0.809524	0.0149027	Positive
B_g__norank_f__Eubacterium_coprostanoligenes_group	B_g__Candidatus_Soleaferrea	0.904762	0.00200828	Positive
B_g__Prevotellaceae_NK3B31_group	B_g__Collinsella	_0.833333333333333	0.0101755	Negative
B_g__Prevotellaceae_NK3B31_group	B_g__Marvinbryantia	_0.904761904761905	0.00200828	Negative
B_g__Prevotellaceae_NK3B31_group	B_g__unclassified_o__Coriobacteriales	_0.857142857142857	0.00653002	Negative
B_g__Prevotellaceae_NK3B31_group	B_g__unclassified_f__Ruminococcaceae	_0.80952380952381	0.0149027	Negative
B_g__Christensenellaceae_R_7_group	B_g__NK4A214_group	0.880952	0.00385032	Positive
B_g__Christensenellaceae_R_7_group	B_g__Treponema	0.833333	0.0101755	Positive
B_g__Christensenellaceae_R_7_group	B_g__Solobacterium	0.97619	3.3143960262001e_05	Positive
B_g__Christensenellaceae_R_7_group	B_g__UCG_003	0.880952	0.00385032	Positive
B_g__Christensenellaceae_R_7_group	B_g__norank_f__Oscillospiraceae	0.904762	0.00200828	Positive
B_g__Christensenellaceae_R_7_group	B_g__Erysipelotrichaceae_UCG_006	0.833333	0.0101755	Positive
B_g__Christensenellaceae_R_7_group	B_g__unclassified_o__Oscillospirales	0.904762	0.00200828	Positive
B_g__Dorea	B_g__Agathobacter	0.833333	0.0101755	Positive
B_g__Dorea	B_g__Eubacterium_hallii_group	0.857143	0.00653002	Positive
B_g__Dorea	B_g__Senegalimassilia	0.904762	0.00200828	Positive
B_g__Collinsella	B_g__Slackia	0.904762	0.00200828	Positive
B_g__Agathobacter	B_g__Eubacterium_hallii_group	0.904762	0.00200828	Positive
B_g__Agathobacter	B_g__Lachnospiraceae_NK4A136_group	0.826362	0.0114428	Positive
B_g__norank_f__Butyricicoccaceae	B_g__Marvinbryantia	0.809524	0.0149027	Positive
B_g__norank_f__Butyricicoccaceae	B_g__Fusicatenibacter	0.880952	0.00385032	Positive
B_g__norank_f__Butyricicoccaceae	B_g__unclassified_k__norank_d__Bacteria	_0.833333333333333	0.0101755	Negative
B_g__norank_f__Butyricicoccaceae	B_g__Lachnospiraceae_FCS020_group	0.880952	0.00385032	Positive
B_g__norank_f__Erysipelotrichaceae	B_g__Actinobacillus	_0.80952380952381	0.0149027	Negative
B_g__norank_f__Erysipelotrichaceae	B_g__Lachnospiraceae_NK4A136_group	_0.922172221673209	0.00111082	Negative
B_g__norank_f__Erysipelotrichaceae	B_g__dgA_11_gut_group	0.805118	0.0159046	Positive
B_g__Alloprevotella	B_g__Holdemanella	_0.833333333333333	0.0101755	Negative
B_g__Alloprevotella	B_g__Veillonella	0.809524	0.0149027	Positive
B_g__Eubacterium_hallii_group	B_g__Senegalimassilia	0.833333	0.0101755	Positive
B_g__NK4A214_group	B_g__Actinobacillus	_0.904761904761905	0.00200828	Negative
B_g__NK4A214_group	B_g__Treponema	0.857143	0.00653002	Positive
B_g__NK4A214_group	B_g__Solobacterium	0.904762	0.00200828	Positive
B_g__NK4A214_group	B_g__Roseburia	_0.833333333333333	0.0101755	Negative
B_g__NK4A214_group	B_g__UCG_003	0.880952	0.00385032	Positive
B_g__NK4A214_group	B_g__norank_f__UCG_010	0.880952	0.00385032	Positive
B_g__NK4A214_group	B_g__Lachnospiraceae_NK3A20_group	0.857143	0.00653002	Positive
B_g__NK4A214_group	B_g__unclassified_c__Clostridia	0.809524	0.0149027	Positive
B_g__NK4A214_group	B_g__UCG_009	0.928571	0.000862968	Positive
B_g__NK4A214_group	B_g__Catenibacterium	0.928571	0.000862968	Positive
B_g__NK4A214_group	B_g__Erysipelotrichaceae_UCG_006	0.809524	0.0149027	Positive
B_g__NK4A214_group	B_g__Family_XIII_AD3011_group	0.826362	0.0114428	Positive
B_g__NK4A214_group	B_g__Monoglobus	0.857143	0.00653002	Positive
B_g__NK4A214_group	B_g__unclassified_o__Oscillospirales	0.97619	3.3143960262001e_05	Positive
B_g__NK4A214_group	B_g__Candidatus_Soleaferrea	0.904762	0.00200828	Positive
B_g__Sarcina	B_g__UCG_003	0.833333	0.0101755	Positive
B_g__Sarcina	B_g__UCG_009	0.809524	0.0149027	Positive
B_g__Sarcina	B_g__Clostridium_sensu_stricto_1	0.826362	0.0114428	Positive
B_g__Actinobacillus	B_g__Rodentibacter	0.902708	0.00213765	Positive
B_g__Actinobacillus	B_g__norank_f__Ruminococcaceae	_0.80952380952381	0.0149027	Negative
B_g__Actinobacillus	B_g__Solobacterium	_0.80952380952381	0.0149027	Negative
B_g__Actinobacillus	B_g__norank_f__UCG_010	_0.833333333333333	0.0101755	Negative
B_g__Actinobacillus	B_g__Lachnospiraceae_NK3A20_group	_0.952380952380953	0.0002604	Negative
B_g__Actinobacillus	B_g__unclassified_c__Clostridia	_0.80952380952381	0.0149027	Negative
B_g__Actinobacillus	B_g__Catenibacterium	_0.880952380952381	0.00385032	Negative
B_g__Actinobacillus	B_g__dgA_11_gut_group	_0.80511756018254	0.0159046	Negative
B_g__Actinobacillus	B_g__unclassified_o__Oscillospirales	_0.928571428571429	0.000862968	Negative
B_g__Actinobacillus	B_g__Candidatus_Soleaferrea	_0.80952380952381	0.0149027	Negative
B_g__unclassified_f__Prevotellaceae	B_g__Eubacterium_nodatum_group	_0.976190476190476	3.3143960262001e_05	Negative
B_g__unclassified_f__Prevotellaceae	B_g__Roseburia	0.952381	0.0002604	Positive
B_g__unclassified_f__Prevotellaceae	B_g__UCG_009	_0.833333333333333	0.0101755	Negative
B_g__unclassified_f__Prevotellaceae	B_g__Monoglobus	_0.857142857142857	0.00653002	Negative
B_g__unclassified_f__Prevotellaceae	B_g__unclassified_f__Anaerovoracaceae	_0.880952380952381	0.00385032	Negative
B_g__Rodentibacter	B_g__norank_f__UCG_010	_0.80511756018254	0.0159046	Negative
B_g__Rodentibacter	B_g__Lachnospiraceae_NK3A20_group	_0.87831006565368	0.00410393	Negative
B_g__Rodentibacter	B_g__Catenibacterium	_0.853912563829967	0.00696529	Negative
B_g__Rodentibacter	B_g__CAG_873	_0.844797272978809	0.00829211	Negative
B_g__Rodentibacter	B_g__Family_XIII_AD3011_group	_0.834497179245487	0.00997309	Negative
B_g__Rodentibacter	B_g__dgA_11_gut_group	_0.85	0.00751676	Negative
B_g__Lachnospira	B_g__Butyricicoccus	0.809524	0.0149027	Positive
B_g__Lachnospira	B_g__unclassified_o__Coriobacteriales	0.952381	0.0002604	Positive
B_g__Lachnospira	B_g__norank_f__p_2534_18B5_gut_group	_0.850314645958414	0.00747141	Negative
B_g__Lachnospira	B_g__CAG_873	_0.938590635448906	0.000552616	Negative
B_g__Lachnospira	B_g__unclassified_f__Ruminococcaceae	0.857143	0.00653002	Positive
B_g__Holdemanella	B_g__Lachnospiraceae_XPB1014_group	0.872872	0.00465921	Positive
B_g__Holdemanella	B_g__Prevotellaceae_UCG_001	_0.80952380952381	0.0149027	Negative
B_g__Eubacterium_nodatum_group	B_g__Roseburia	_0.904761904761905	0.00200828	Negative
B_g__Eubacterium_nodatum_group	B_g__Monoglobus	0.880952	0.00385032	Positive
B_g__Eubacterium_nodatum_group	B_g__unclassified_f__Anaerovoracaceae	0.809524	0.0149027	Positive
B_g__Treponema	B_g__Solobacterium	0.904762	0.00200828	Positive
B_g__Treponema	B_g__UCG_003	0.857143	0.00653002	Positive
B_g__Treponema	B_g__unclassified_o__Bacteroidales	0.952381	0.0002604	Positive
B_g__Treponema	B_g__Erysipelotrichaceae_UCG_006	0.952381	0.0002604	Positive
B_g__Treponema	B_g__unclassified_o__Oscillospirales	0.880952	0.00385032	Positive
B_g__Treponema	B_g__Coriobacteriaceae_UCG_003	_0.833333333333333	0.0101755	Negative
B_g__norank_f__Ruminococcaceae	B_g__Solobacterium	0.809524	0.0149027	Positive
B_g__norank_f__Ruminococcaceae	B_g__unclassified_o__Oscillospirales	0.809524	0.0149027	Positive
B_g__Solobacterium	B_g__UCG_003	0.857143	0.00653002	Positive
B_g__Solobacterium	B_g__norank_f__Oscillospiraceae	0.809524	0.0149027	Positive
B_g__Solobacterium	B_g__unclassified_o__Bacteroidales	0.857143	0.00653002	Positive
B_g__Solobacterium	B_g__Erysipelotrichaceae_UCG_006	0.904762	0.00200828	Positive
B_g__Solobacterium	B_g__unclassified_o__Oscillospirales	0.952381	0.0002604	Positive
B_g__Helicobacter	B_g__Roseburia	_0.80952380952381	0.0149027	Negative
B_g__Helicobacter	B_g__UCG_003	0.809524	0.0149027	Positive
B_g__Roseburia	B_g__norank_f__UCG_010	_0.857142857142857	0.00653002	Negative
B_g__Roseburia	B_g__UCG_009	_0.928571428571429	0.000862968	Negative
B_g__Roseburia	B_g__Catenibacterium	_0.80952380952381	0.0149027	Negative
B_g__Roseburia	B_g__Monoglobus	_0.904761904761905	0.00200828	Negative
B_g__Roseburia	B_g__unclassified_f__Anaerovoracaceae	_0.857142857142857	0.00653002	Negative
B_g__Roseburia	B_g__Candidatus_Soleaferrea	_0.904761904761905	0.00200828	Negative
B_g__Marvinbryantia	B_g__Prevotellaceae_UCG_003	_0.904761904761905	0.00200828	Negative
B_g__Marvinbryantia	B_g__unclassified_f__Ruminococcaceae	0.904762	0.00200828	Positive
B_g__Marvinbryantia	B_g__unclassified_k__norank_d__Bacteria	_0.833333333333333	0.0101755	Negative
B_g__Eubacterium_siraeum_group	B_g__Fournierella	_0.833333333333333	0.0101755	Negative
B_g__UCG_003	B_g__norank_f__UCG_010	0.809524	0.0149027	Positive
B_g__UCG_003	B_g__norank_f__Oscillospiraceae	0.833333	0.0101755	Positive
B_g__UCG_003	B_g__UCG_009	0.833333	0.0101755	Positive
B_g__UCG_003	B_g__Catenibacterium	0.880952	0.00385032	Positive
B_g__UCG_003	B_g__unclassified_o__Bacteroidales	0.809524	0.0149027	Positive
B_g__UCG_003	B_g__Family_XIII_AD3011_group	0.838338	0.00932312	Positive
B_g__UCG_003	B_g__Monoglobus	0.833333	0.0101755	Positive
B_g__UCG_003	B_g__unclassified_o__Oscillospirales	0.833333	0.0101755	Positive
B_g__norank_f__UCG_010	B_g__Lachnospiraceae_NK3A20_group	0.857143	0.00653002	Positive
B_g__norank_f__UCG_010	B_g__UCG_009	0.904762	0.00200828	Positive
B_g__norank_f__UCG_010	B_g__Catenibacterium	0.952381	0.0002604	Positive
B_g__norank_f__UCG_010	B_g__Family_XIII_AD3011_group	0.89822	0.0024388	Positive
B_g__norank_f__UCG_010	B_g__dgA_11_gut_group	0.902708	0.00213765	Positive
B_g__norank_f__UCG_010	B_g__Monoglobus	0.97619	3.3143960262001e_05	Positive
B_g__norank_f__UCG_010	B_g__unclassified_o__Oscillospirales	0.809524	0.0149027	Positive
B_g__norank_f__UCG_010	B_g__Candidatus_Soleaferrea	0.97619	3.3143960262001e_05	Positive
B_g__norank_f__UCG_010	B_g__Oscillibacter	0.809524	0.0149027	Positive
B_g__Negativibacillus	B_g__unclassified_o__Burkholderiales	_0.80952380952381	0.0149027	Negative
B_g__Negativibacillus	B_g__unclassified_k__norank_d__Bacteria	0.833333	0.0101755	Positive
B_g__Butyricicoccus	B_g__Fusicatenibacter	0.809524	0.0149027	Positive
B_g__Butyricicoccus	B_g__Senegalimassilia	0.904762	0.00200828	Positive
B_g__Butyricicoccus	B_g__norank_f__p_2534_18B5_gut_group	_0.850314645958414	0.00747141	Negative
B_g__Butyricicoccus	B_g__CAG_873	_0.811754063090946	0.0144111	Negative
B_g__unclassified_o__Coriobacteriales	B_g__norank_f__p_2534_18B5_gut_group	_0.802409595481884	0.0165407	Negative
B_g__unclassified_o__Coriobacteriales	B_g__CAG_873	_0.875172349269926	0.00441876	Negative
B_g__Lachnospiraceae_NK3A20_group	B_g__unclassified_c__Clostridia	0.809524	0.0149027	Positive
B_g__Lachnospiraceae_NK3A20_group	B_g__Catenibacterium	0.857143	0.00653002	Positive
B_g__Lachnospiraceae_NK3A20_group	B_g__unclassified_o__Oscillospirales	0.833333	0.0101755	Positive
B_g__Lachnospiraceae_NK3A20_group	B_g__Candidatus_Soleaferrea	0.833333	0.0101755	Positive
B_g__UCG_009	B_g__Catenibacterium	0.857143	0.00653002	Positive
B_g__UCG_009	B_g__Monoglobus	0.928571	0.000862968	Positive
B_g__UCG_009	B_g__unclassified_o__Oscillospirales	0.857143	0.00653002	Positive
B_g__UCG_009	B_g__Candidatus_Soleaferrea	0.952381	0.0002604	Positive
B_g__UCG_009	B_g__Oscillibacter	0.857143	0.00653002	Positive
B_g__Catenibacterium	B_g__Family_XIII_AD3011_group	0.946125	0.000375312	Positive
B_g__Catenibacterium	B_g__dgA_11_gut_group	0.853913	0.00696529	Positive
B_g__Catenibacterium	B_g__Monoglobus	0.928571	0.000862968	Positive
B_g__Catenibacterium	B_g__unclassified_o__Oscillospirales	0.880952	0.00385032	Positive
B_g__Catenibacterium	B_g__Candidatus_Soleaferrea	0.904762	0.00200828	Positive
B_g__Prevotellaceae_UCG_003	B_g__unclassified_f__Ruminococcaceae	_0.80952380952381	0.0149027	Negative
B_g__Fusicatenibacter	B_g__unclassified_k__norank_d__Bacteria	_0.857142857142857	0.00653002	Negative
B_g__Fusicatenibacter	B_g__unclassified_f__Anaerovoracaceae	_0.857142857142857	0.00653002	Negative
B_g__Fusicatenibacter	B_g__Lachnospiraceae_FCS020_group	0.833333	0.0101755	Positive
B_g__unclassified_o__Bacteroidales	B_g__Erysipelotrichaceae_UCG_006	0.952381	0.0002604	Positive
B_g__norank_f__p_2534_18B5_gut_group	B_g__CAG_873	0.944228	0.000415763	Positive
B_g__Prevotellaceae_UCG_001	B_g__Enterorhabdus	_0.80952380952381	0.0149027	Negative
B_g__Enterorhabdus	B_g__Colidextribacter	0.809524	0.0149027	Positive
B_g__Enterorhabdus	B_g__Slackia	0.904762	0.00200828	Positive
B_g__Erysipelotrichaceae_UCG_006	B_g__unclassified_o__Oscillospirales	0.857143	0.00653002	Positive
B_g__Family_XIII_AD3011_group	B_g__dgA_11_gut_group	0.883585	0.00360789	Positive
B_g__Family_XIII_AD3011_group	B_g__Monoglobus	0.850315	0.00747141	Positive
B_g__Family_XIII_AD3011_group	B_g__Candidatus_Soleaferrea	0.838338	0.00932312	Positive
B_g__Olsenella	B_g__Slackia	0.833333	0.0101755	Positive
B_g__dgA_11_gut_group	B_g__norank_f__Eggerthellaceae	_0.87831006565368	0.00410393	Negative
B_g__dgA_11_gut_group	B_g__Monoglobus	0.829515	0.010858	Positive
B_g__dgA_11_gut_group	B_g__Candidatus_Soleaferrea	0.853913	0.00696529	Positive
B_g__Monoglobus	B_g__Candidatus_Soleaferrea	0.952381	0.0002604	Positive
B_g__Monoglobus	B_g__Oscillibacter	0.857143	0.00653002	Positive
B_g__unclassified_o__Oscillospirales	B_g__Candidatus_Soleaferrea	0.833333	0.0101755	Positive
B_g__unclassified_f__Anaerovoracaceae	B_g__Oscillibacter	0.857143	0.00653002	Positive
B_g__Candidatus_Soleaferrea	B_g__Oscillibacter	0.833333	0.0101755	Positive
B_g__Prevotella	F_g__Penicillium	0.880952	0.00385032	Positive
B_g__Prevotella	F_g__Talaromyces	0.880952	0.00385032	Positive
B_g__Prevotella	F_g__Meyerozyma	0.880952	0.00385032	Positive
B_g__Prevotella	F_g__Trichoderma	0.809524	0.0149027	Positive
B_g__Prevotella	F_g__Kurtzmaniella	0.857143	0.00653002	Positive
B_g__Prevotella	F_g__Thermoascus	0.811754	0.0144111	Positive
B_g__Bacillus	F_g__Vexillomyces	_0.845594324664471	0.00817017	Negative
B_g__Bacillus	F_g__Erythrobasidium	_0.849805034798334	0.00754494	Negative
B_g__Bacillus	F_g__Mrakia	0.845594	0.00817017	Positive
B_g__norank_f__Muribaculaceae	F_g__Fusarium	_0.952380952380953	0.0002604	Negative
B_g__norank_f__Muribaculaceae	F_g__Meyerozyma	_0.904761904761905	0.00200828	Negative
B_g__norank_f__Muribaculaceae	F_g__Trichoderma	_0.904761904761905	0.00200828	Negative
B_g__norank_f__Muribaculaceae	F_g__Sarocladium	_0.833333333333333	0.0101755	Negative
B_g__norank_f__Muribaculaceae	F_g__Pyxidiophora	_0.880952380952381	0.00385032	Negative
B_g__norank_f__Muribaculaceae	F_g__Sporobolomyces	_0.927105069301107	0.00091618	Negative
B_g__norank_f__Muribaculaceae	F_g__Thermoascus	_0.913223320977314	0.00152914	Negative
B_g__UCG_002	F_g__Sporobolomyces	_0.87831006565368	0.00410393	Negative
B_g__Blautia	F_g__Occultifur	0.809524	0.0149027	Positive
B_g__Blautia	F_g__Cystobasidium	0.862489	0.00584863	Positive
B_g__Blautia	F_g__Paraxerochrysium	0.927105	0.00091618	Positive
B_g__unclassified_f__Lachnospiraceae	F_g__Didymella	_0.826362120720149	0.0114428	Negative
B_g__unclassified_f__Lachnospiraceae	F_g__Cystobasidium	0.837121	0.00952604	Positive
B_g__norank_f__norank_o__RF39	F_g__Niesslia	0.857143	0.00653002	Positive
B_g__norank_f__norank_o__RF39	F_g__Trichoderma	_0.833333333333333	0.0101755	Negative
B_g__norank_f__norank_o__RF39	F_g__Sporobolomyces	_0.829515062006253	0.010858	Negative
B_g__norank_f__norank_o__RF39	F_g__Fungi_gen_Incertae_sedis	_0.80952380952381	0.0149027	Negative
B_g__norank_f__norank_o__RF39	F_g__Clavispora	_0.845594324664471	0.00817017	Negative
B_g__Rikenellaceae_RC9_gut_group	F_g__Sporobolomyces	_0.853912563829967	0.00696529	Negative
B_g__Rikenellaceae_RC9_gut_group	F_g__Solicoccozyma	0.89822	0.0024388	Positive
B_g__norank_f__norank_o__Clostridia_UCG_014	F_g__Cystobasidium	0.811754	0.0144111	Positive
B_g__Ruminococcus	F_g__Wickerhamomyces	0.850315	0.00747141	Positive
B_g__norank_f__Prevotellaceae	F_g__Penicillium	0.904762	0.00200828	Positive
B_g__norank_f__Prevotellaceae	F_g__Talaromyces	0.904762	0.00200828	Positive
B_g__norank_f__Prevotellaceae	F_g__Fusarium	0.857143	0.00653002	Positive
B_g__norank_f__Prevotellaceae	F_g__Meyerozyma	0.833333	0.0101755	Positive
B_g__norank_f__Prevotellaceae	F_g__Trichoderma	0.833333	0.0101755	Positive
B_g__norank_f__Prevotellaceae	F_g__unclassified_k__Fungi	0.809524	0.0149027	Positive
B_g__norank_f__Prevotellaceae	F_g__Sarocladium	0.833333	0.0101755	Positive
B_g__norank_f__Prevotellaceae	F_g__Rhinocladiella	0.913223	0.00152914	Positive
B_g__norank_f__Prevotellaceae	F_g__Cutaneotrichosporon	0.829515	0.010858	Positive
B_g__Anaerostipes	F_g__Acremonium	0.880952	0.00385032	Positive
B_g__Eubacterium_ruminantium_group	F_g__Exophiala	_0.80952380952381	0.0149027	Negative
B_g__Eubacterium_ruminantium_group	F_g__Mrakia	0.872872	0.00465921	Positive
B_g__norank_f__Eubacterium_coprostanoligenes_group	F_g__Sporobolomyces	_0.927105069301107	0.00091618	Negative
B_g__Christensenellaceae_R_7_group	F_g__Penicillium	_0.928571428571429	0.000862968	Negative
B_g__Christensenellaceae_R_7_group	F_g__Talaromyces	_0.857142857142857	0.00653002	Negative
B_g__Christensenellaceae_R_7_group	F_g__Fusarium	_0.976190476190476	3.3143960262001e_05	Negative
B_g__Christensenellaceae_R_7_group	F_g__Meyerozyma	_0.952380952380953	0.0002604	Negative
B_g__Christensenellaceae_R_7_group	F_g__Trichoderma	_0.952380952380953	0.0002604	Negative
B_g__Christensenellaceae_R_7_group	F_g__Sarocladium	_0.857142857142857	0.00653002	Negative
B_g__Christensenellaceae_R_7_group	F_g__Pyxidiophora	_0.833333333333333	0.0101755	Negative
B_g__Christensenellaceae_R_7_group	F_g__Sporobolomyces	_0.87831006565368	0.00410393	Negative
B_g__Christensenellaceae_R_7_group	F_g__Rhinocladiella	_0.837121377562538	0.00952604	Negative
B_g__Christensenellaceae_R_7_group	F_g__Thermoascus	_0.849805034798334	0.00754494	Negative
B_g__Dorea	F_g__Acremonium	0.880952	0.00385032	Positive
B_g__Agathobacter	F_g__Acremonium	0.904762	0.00200828	Positive
B_g__Agathobacter	F_g__Symmetrospora	0.872872	0.00465921	Positive
B_g__Agathobacter	F_g__Cutaneotrichosporon	0.87831	0.00410393	Positive
B_g__Dialister	F_g__Erythrobasidium	0.849805	0.00754494	Positive
B_g__Dialister	F_g__Mrakia	_0.845594324664471	0.00817017	Negative
B_g__norank_f__Butyricicoccaceae	F_g__Paraxerochrysium	0.853913	0.00696529	Positive
B_g__norank_f__Erysipelotrichaceae	F_g__Fusarium	_0.80952380952381	0.0149027	Negative
B_g__norank_f__Erysipelotrichaceae	F_g__Sarocladium	_0.880952380952381	0.00385032	Negative
B_g__norank_f__Erysipelotrichaceae	F_g__Rhinocladiella	_0.811754063090946	0.0144111	Negative
B_g__norank_f__Erysipelotrichaceae	F_g__Lambertella	_0.811754063090946	0.0144111	Negative
B_g__norank_f__Erysipelotrichaceae	F_g__Cutaneotrichosporon	_0.87831006565368	0.00410393	Negative
B_g__Eubacterium_hallii_group	F_g__Acremonium	0.952381	0.0002604	Positive
B_g__NK4A214_group	F_g__Fusarium	_0.904761904761905	0.00200828	Negative
B_g__NK4A214_group	F_g__Meyerozyma	_0.857142857142857	0.00653002	Negative
B_g__NK4A214_group	F_g__Trichoderma	_0.880952380952381	0.00385032	Negative
B_g__NK4A214_group	F_g__Pyxidiophora	_0.80952380952381	0.0149027	Negative
B_g__NK4A214_group	F_g__Sporobolomyces	_0.927105069301107	0.00091618	Negative
B_g__NK4A214_group	F_g__Clavispora	_0.87287156094397	0.00465921	Negative
B_g__Sarcina	F_g__Meyerozyma	_0.833333333333333	0.0101755	Negative
B_g__Sarcina	F_g__Sporobolomyces	_0.80511756018254	0.0159046	Negative
B_g__Sarcina	F_g__Didymella	_0.898219696434944	0.0024388	Negative
B_g__Sarcina	F_g__Clavispora	_0.845594324664471	0.00817017	Negative
B_g__Sarcina	F_g__Xeromyces	_0.833333333333333	0.0101755	Negative
B_g__Sarcina	F_g__Thermoascus	_0.837121377562538	0.00952604	Negative
B_g__Actinobacillus	F_g__Fusarium	0.809524	0.0149027	Positive
B_g__Actinobacillus	F_g__Sporobolomyces	0.829515	0.010858	Positive
B_g__unclassified_f__Prevotellaceae	F_g__Xeromyces	0.857143	0.00653002	Positive
B_g__Holdemanella	F_g__Niesslia	0.833333	0.0101755	Positive
B_g__Eubacterium_nodatum_group	F_g__Xeromyces	_0.80952380952381	0.0149027	Negative
B_g__Treponema	F_g__Meyerozyma	_0.833333333333333	0.0101755	Negative
B_g__Treponema	F_g__Niesslia	0.809524	0.0149027	Positive
B_g__Treponema	F_g__Sporobolomyces	_0.80511756018254	0.0159046	Negative
B_g__Treponema	F_g__Stephanonectria	0.875172	0.00441876	Positive
B_g__norank_f__Ruminococcaceae	F_g__Penicillium	_0.80952380952381	0.0149027	Negative
B_g__norank_f__Ruminococcaceae	F_g__Fusarium	_0.857142857142857	0.00653002	Negative
B_g__norank_f__Ruminococcaceae	F_g__Sarocladium	_0.80952380952381	0.0149027	Negative
B_g__Solobacterium	F_g__Penicillium	_0.904761904761905	0.00200828	Negative
B_g__Solobacterium	F_g__Fusarium	_0.952380952380953	0.0002604	Negative
B_g__Solobacterium	F_g__Meyerozyma	_0.904761904761905	0.00200828	Negative
B_g__Solobacterium	F_g__Trichoderma	_0.904761904761905	0.00200828	Negative
B_g__Solobacterium	F_g__Sarocladium	_0.80952380952381	0.0149027	Negative
B_g__Solobacterium	F_g__Sporobolomyces	_0.853912563829967	0.00696529	Negative
B_g__Helicobacter	F_g__Xeromyces	_0.857142857142857	0.00653002	Negative
B_g__Roseburia	F_g__Sporobolomyces	0.805118	0.0159046	Positive
B_g__Roseburia	F_g__Tausonia	0.845594	0.00817017	Positive
B_g__Roseburia	F_g__Xeromyces	0.833333	0.0101755	Positive
B_g__Marvinbryantia	F_g__Kurtzmaniella	_0.80952380952381	0.0149027	Negative
B_g__Eubacterium_siraeum_group	F_g__unclassified_o__Hypocreales	_0.86248869203413	0.00584863	Negative
B_g__UCG_003	F_g__Fusarium	_0.833333333333333	0.0101755	Negative
B_g__UCG_003	F_g__Meyerozyma	_0.952380952380953	0.0002604	Negative
B_g__UCG_003	F_g__Trichoderma	_0.952380952380953	0.0002604	Negative
B_g__UCG_003	F_g__Sporobolomyces	_0.975900072948533	3.43640280761213e_05	Negative
B_g__UCG_003	F_g__Clavispora	_0.845594324664471	0.00817017	Negative
B_g__UCG_003	F_g__Thermoascus	_0.811754063090946	0.0144111	Negative
B_g__Parabacteroides	F_g__Solicoccozyma	0.862291	0.00587299	Positive
B_g__Parabacteroides	F_g__Hannaella	0.805118	0.0159046	Positive
B_g__norank_f__UCG_010	F_g__Sporobolomyces	_0.87831006565368	0.00410393	Negative
B_g__Lachnospiraceae_XPB1014_group	F_g__Dipodascaceae_gen_Incertae_sedis	0.842795	0.00860346	Positive
B_g__Lachnospiraceae_XPB1014_group	F_g__unclassified_f__Dipodascaceae	0.842795	0.00860346	Positive
B_g__norank_f__Oscillospiraceae	F_g__Penicillium	_0.80952380952381	0.0149027	Negative
B_g__norank_f__Oscillospiraceae	F_g__Talaromyces	_0.833333333333333	0.0101755	Negative
B_g__norank_f__Oscillospiraceae	F_g__Fusarium	_0.857142857142857	0.00653002	Negative
B_g__norank_f__Oscillospiraceae	F_g__Meyerozyma	_0.928571428571429	0.000862968	Negative
B_g__norank_f__Oscillospiraceae	F_g__Trichoderma	_0.904761904761905	0.00200828	Negative
B_g__norank_f__Oscillospiraceae	F_g__Pyxidiophora	_0.904761904761905	0.00200828	Negative
B_g__norank_f__Oscillospiraceae	F_g__Sporobolomyces	_0.80511756018254	0.0159046	Negative
B_g__norank_f__Oscillospiraceae	F_g__Thermoascus	_0.938590635448906	0.000552616	Negative
B_g__Eubacterium_eligens_group	F_g__Coprinellus	0.829515	0.010858	Positive
B_g__Eubacterium_eligens_group	F_g__Fungi_gen_Incertae_sedis	_0.80952380952381	0.0149027	Negative
B_g__Lachnospiraceae_NK4A136_group	F_g__Fusarium	0.826362	0.0114428	Positive
B_g__Lachnospiraceae_NK4A136_group	F_g__unclassified_k__Fungi	0.80241	0.0165407	Positive
B_g__Lachnospiraceae_NK4A136_group	F_g__Sarocladium	0.922172	0.00111082	Positive
B_g__Lachnospiraceae_NK4A136_group	F_g__Rhinocladiella	0.918708	0.00126246	Positive
B_g__Lachnospiraceae_NK4A136_group	F_g__Apiotrichum	0.880429	0.00389976	Positive
B_g__Lachnospiraceae_NK4A136_group	F_g__Cutaneotrichosporon	0.957217	0.000189541	Positive
B_g__Lachnospiraceae_NK3A20_group	F_g__Sporobolomyces	_0.80511756018254	0.0159046	Negative
B_g__Lachnospiraceae_NK3A20_group	F_g__Clavispora	_0.845594324664471	0.00817017	Negative
B_g__unclassified_c__Clostridia	F_g__Cladosporium	_0.833333333333333	0.0101755	Negative
B_g__UCG_009	F_g__Fusarium	_0.833333333333333	0.0101755	Negative
B_g__UCG_009	F_g__Meyerozyma	_0.833333333333333	0.0101755	Negative
B_g__UCG_009	F_g__Trichoderma	_0.80952380952381	0.0149027	Negative
B_g__UCG_009	F_g__Pyxidiophora	_0.80952380952381	0.0149027	Negative
B_g__UCG_009	F_g__Sporobolomyces	_0.902707567477393	0.00213765	Negative
B_g__UCG_009	F_g__Clavispora	_0.845594324664471	0.00817017	Negative
B_g__UCG_009	F_g__Thermoascus	_0.837121377562538	0.00952604	Negative
B_g__Catenibacterium	F_g__Trichoderma	_0.857142857142857	0.00653002	Negative
B_g__Catenibacterium	F_g__Sporobolomyces	_0.927105069301107	0.00091618	Negative
B_g__Prevotellaceae_UCG_003	F_g__Niesslia	_0.857142857142857	0.00653002	Negative
B_g__Prevotellaceae_UCG_003	F_g__Stephanonectria	_0.86248869203413	0.00584863	Negative
B_g__Senegalimassilia	F_g__Acremonium	0.833333	0.0101755	Positive
B_g__Intestinibacter	F_g__Microascus	0.838338	0.00932312	Positive
B_g__Intestinibacter	F_g__Geotrichum	_0.887856006505722	0.00323598	Negative
B_g__Intestinibacter	F_g__Saccharomyces	0.809524	0.0149027	Positive
B_g__Intestinibacter	F_g__Trichomonascus	_0.80511756018254	0.0159046	Negative
B_g__unclassified_o__Bacteroidales	F_g__Niesslia	0.928571	0.000862968	Positive
B_g__unclassified_o__Bacteroidales	F_g__Stephanonectria	0.938591	0.000552616	Positive
B_g__Fournierella	F_g__Mortierella	_0.845594324664471	0.00817017	Negative
B_g__Fournierella	F_g__Kazachstania	_0.913223320977314	0.00152914	Negative
B_g__CAG_873	F_g__Naganishia	0.813733	0.0139834	Positive
B_g__unclassified_o__Burkholderiales	F_g__Occultifur	0.809524	0.0149027	Positive
B_g__Prevotellaceae_UCG_001	F_g__Fungi_gen_Incertae_sedis	0.880952	0.00385032	Positive
B_g__Prevotellaceae_UCG_001	F_g__Septobasidium	_0.87287156094397	0.00465921	Negative
B_g__Phoenicibacter	F_g__Candida	0.952381	0.0002604	Positive
B_g__Phoenicibacter	F_g__Geotrichum	_0.837121377562538	0.00952604	Negative
B_g__Phoenicibacter	F_g__Vishniacozyma	0.849805	0.00754494	Positive
B_g__Phoenicibacter	F_g__Scopulariopsis	0.805118	0.0159046	Positive
B_g__Erysipelotrichaceae_UCG_006	F_g__Penicillium	_0.80952380952381	0.0149027	Negative
B_g__Erysipelotrichaceae_UCG_006	F_g__Niesslia	0.857143	0.00653002	Positive
B_g__Erysipelotrichaceae_UCG_006	F_g__Stephanonectria	0.913223	0.00152914	Positive
B_g__Colidextribacter	F_g__Phaeotremella	_0.80511756018254	0.0159046	Negative
B_g__Family_XIII_AD3011_group	F_g__Sporobolomyces	_0.834497179245487	0.00997309	Negative
B_g__unclassified_f__Ruminococcaceae	F_g__Microascus	0.826362	0.0114428	Positive
B_g__Veillonella	F_g__Scopulariopsis	0.902708	0.00213765	Positive
B_g__Veillonella	F_g__Lambertella	0.913223	0.00152914	Positive
B_g__Clostridium_sensu_stricto_1	F_g__Tausonia	_0.823231949922678	0.0120427	Negative
B_g__Clostridium_sensu_stricto_1	F_g__Xeromyces	_0.826362120720149	0.0114428	Negative
B_g__Clostridium_sensu_stricto_1	F_g__Thermoascus	_0.905948359000757	0.00193593	Negative
B_g__Ruminococcus_gauvreauii_group	F_g__Alternaria	0.853913	0.00696529	Positive
B_g__Ruminococcus_gauvreauii_group	F_g__Myxotrichum	0.880952	0.00385032	Positive
B_g__dgA_11_gut_group	F_g__Coniochaeta	0.85	0.00751676	Positive
B_g__norank_f__Eggerthellaceae	F_g__Mortierella	_0.845594324664471	0.00817017	Negative
B_g__norank_f__Lachnospiraceae	F_g__Neocosmospora	_0.902707567477393	0.00213765	Negative
B_g__Monoglobus	F_g__Sporobolomyces	_0.902707567477393	0.00213765	Negative
B_g__unclassified_o__Oscillospirales	F_g__Fusarium	_0.928571428571429	0.000862968	Negative
B_g__unclassified_o__Oscillospirales	F_g__Meyerozyma	_0.833333333333333	0.0101755	Negative
B_g__unclassified_o__Oscillospirales	F_g__Trichoderma	_0.857142857142857	0.00653002	Negative
B_g__unclassified_o__Oscillospirales	F_g__Sporobolomyces	_0.87831006565368	0.00410393	Negative
B_g__Lachnospiraceae_FCS020_group	F_g__Acremonium	0.857143	0.00653002	Positive
B_g__Lachnospiraceae_FCS020_group	F_g__Cystobasidium	0.837121	0.00952604	Positive
B_g__Lachnospiraceae_FCS020_group	F_g__Paraxerochrysium	0.87831	0.00410393	Positive
B_g__Coriobacteriaceae_UCG_003	F_g__Coniochaeta	_0.80511756018254	0.0159046	Negative
B_g__Coriobacteriaceae_UCG_003	F_g__Gibellulopsis	0.837121	0.00952604	Positive
B_g__Ruminococcus_torques_group	F_g__Wallemia	_0.80952380952381	0.0149027	Negative
B_g__Ruminococcus_torques_group	F_g__Neocosmospora	_0.80511756018254	0.0159046	Negative
B_g__norank_f__Atopobiaceae	F_g__Diutina	0.857143	0.00653002	Positive
B_g__Candidatus_Soleaferrea	F_g__Sporobolomyces	_0.853912563829967	0.00696529	Negative
B_g__Candidatus_Soleaferrea	F_g__Coniochaeta	0.805118	0.0159046	Positive
F_g__Aspergillus	F_g__Hannaella	_0.80511756018254	0.0159046	Negative
F_g__Aspergillus	F_g__Hanseniaspora	_0.850314645958414	0.00747141	Negative
F_g__Diutina	F_g__Hanseniaspora	0.80241	0.0165407	Positive
F_g__Acremonium	F_g__Cystobasidium	0.862489	0.00584863	Positive
F_g__Acremonium	F_g__Symmetrospora	0.845594	0.00817017	Positive
F_g__Penicillium	F_g__Talaromyces	0.880952	0.00385032	Positive
F_g__Penicillium	F_g__Fusarium	0.904762	0.00200828	Positive
F_g__Penicillium	F_g__Meyerozyma	0.809524	0.0149027	Positive
F_g__Penicillium	F_g__Trichoderma	0.833333	0.0101755	Positive
F_g__Penicillium	F_g__Sarocladium	0.857143	0.00653002	Positive
F_g__Penicillium	F_g__Kurtzmaniella	0.880952	0.00385032	Positive
F_g__Penicillium	F_g__Rhinocladiella	0.837121	0.00952604	Positive
F_g__Talaromyces	F_g__Meyerozyma	0.809524	0.0149027	Positive
F_g__Talaromyces	F_g__Trichoderma	0.880952	0.00385032	Positive
F_g__Talaromyces	F_g__Sarocladium	0.833333	0.0101755	Positive
F_g__Talaromyces	F_g__Kurtzmaniella	0.880952	0.00385032	Positive
F_g__Talaromyces	F_g__Rhinocladiella	0.849805	0.00754494	Positive
F_g__Wallemia	F_g__Phaeoacremonium	0.880952	0.00385032	Positive
F_g__Wallemia	F_g__Neocosmospora	0.829515	0.010858	Positive
F_g__Wallemia	F_g__Ochroconis	0.849805	0.00754494	Positive
F_g__Candida	F_g__Microascus	0.850315	0.00747141	Positive
F_g__Candida	F_g__Geotrichum	_0.86248869203413	0.00584863	Negative
F_g__Candida	F_g__Vishniacozyma	0.875172	0.00441876	Positive
F_g__Fusarium	F_g__Meyerozyma	0.904762	0.00200828	Positive
F_g__Fusarium	F_g__Trichoderma	0.928571	0.000862968	Positive
F_g__Fusarium	F_g__Sarocladium	0.904762	0.00200828	Positive
F_g__Fusarium	F_g__Pyxidiophora	0.857143	0.00653002	Positive
F_g__Fusarium	F_g__Sporobolomyces	0.87831	0.00410393	Positive
F_g__Fusarium	F_g__Rhinocladiella	0.837121	0.00952604	Positive
F_g__Fusarium	F_g__Thermoascus	0.849805	0.00754494	Positive
F_g__Cladosporium	F_g__Vishniacozyma	0.837121	0.00952604	Positive
F_g__Mortierella	F_g__Kazachstania	0.842795	0.00860346	Positive
F_g__Meyerozyma	F_g__Trichoderma	0.952381	0.0002604	Positive
F_g__Meyerozyma	F_g__Pyxidiophora	0.833333	0.0101755	Positive
F_g__Meyerozyma	F_g__Sporobolomyces	0.927105	0.00091618	Positive
F_g__Meyerozyma	F_g__Thermoascus	0.913223	0.00152914	Positive
F_g__Papiliotrema	F_g__unclassified_o__Helotiales	0.809524	0.0149027	Positive
F_g__Niesslia	F_g__Stephanonectria	0.938591	0.000552616	Positive
F_g__Trichoderma	F_g__Sarocladium	0.857143	0.00653002	Positive
F_g__Trichoderma	F_g__Pyxidiophora	0.880952	0.00385032	Positive
F_g__Trichoderma	F_g__Sporobolomyces	0.951503	0.000274893	Positive
F_g__Trichoderma	F_g__Thermoascus	0.862489	0.00584863	Positive
F_g__Phaeoacremonium	F_g__Kazachstania	_0.837121377562538	0.00952604	Negative
F_g__Phaeoacremonium	F_g__Ochroconis	0.837121	0.00952604	Positive
F_g__unclassified_k__Fungi	F_g__Cutaneotrichosporon	0.853913	0.00696529	Positive
F_g__Paraconiothyrium	F_g__Phaeotremella	0.908129	0.00180741	Positive
F_g__Occultifur	F_g__Paraxerochrysium	0.902708	0.00213765	Positive
F_g__Occultifur	F_g__Trichomonascus	_0.80511756018254	0.0159046	Negative
F_g__Sarocladium	F_g__Rhinocladiella	0.913223	0.00152914	Positive
F_g__Sarocladium	F_g__Cutaneotrichosporon	0.805118	0.0159046	Positive
F_g__Pyxidiophora	F_g__Sporobolomyces	0.829515	0.010858	Positive
F_g__Pyxidiophora	F_g__Thermoascus	0.913223	0.00152914	Positive
F_g__Exophiala	F_g__Didymella	_0.862290908577547	0.00587299	Negative
F_g__Groenewaldozyma	F_g__unclassified_o__Helotiales	0.913223	0.00152914	Positive
F_g__Groenewaldozyma	F_g__Scopulariopsis	0.805807	0.0157452	Positive
F_g__Groenewaldozyma	F_g__Cystobasidium	0.804054	0.0161525	Positive
F_g__Camarographium	F_g__Leptosphaerulina	1	2.73691106313442e_47	Positive
F_g__Camarographium	F_g__unclassified_o__Trichosphaeriales	1	2.73691106313442e_47	Positive
F_g__Camarographium	F_g__Torula	1	2.73691106313442e_47	Positive
F_g__unclassified_o__Helotiales	F_g__Debaryomyces	0.904762	0.00200828	Positive
F_g__Alternaria	F_g__Phaeotremella	0.825	0.0117014	Positive
F_g__Neoroussoella	F_g__Ciboria	1	0	Positive
F_g__Vishniacozyma	F_g__Scopulariopsis	0.818804	0.0129248	Positive
F_g__Scopulariopsis	F_g__Lambertella	0.883788	0.00358965	Positive
F_g__Sporobolomyces	F_g__Clavispora	0.866476	0.00537127	Positive
F_g__Sporobolomyces	F_g__Thermoascus	0.8318	0.0104461	Positive
F_g__Solicoccozyma	F_g__unclassified_f__Dipodascaceae	_0.829389342747172	0.0108809	Negative
F_g__Tausonia	F_g__Xeromyces	0.845594	0.00817017	Positive
F_g__Coniochaeta	F_g__Debaryomyces	0.805118	0.0159046	Positive
F_g__Didymella	F_g__Debaryomyces	_0.826362120720149	0.0114428	Negative
F_g__Didymella	F_g__Cystobasidium	_0.803869670662643	0.0161958	Negative
F_g__Didymella	F_g__Hannaella	_0.822225161903642	0.0122398	Negative
F_g__Didymella	F_g__Clavispora	0.878114	0.00412316	Positive
F_g__Coprinellus	F_g__Dipodascaceae_gen_Incertae_sedis	0.844797	0.00829211	Positive
F_g__Vexillomyces	F_g__Erythrobasidium	0.842795	0.00860346	Positive
F_g__Vexillomyces	F_g__Cutaneotrichosporon	0.810575	0.0146698	Positive
F_g__Rhinocladiella	F_g__Cutaneotrichosporon	0.883788	0.00358965	Positive
F_g__Cystobasidium	F_g__Paraxerochrysium	0.870791	0.00488375	Positive
F_g__Hannaella	F_g__Hanseniaspora	0.809953	0.0148072	Positive
F_g__Gibellulopsis	F_g__Trichomerium	0.813733	0.0139834	Positive
F_g__Leptosphaerulina	F_g__unclassified_o__Trichosphaeriales	1	2.73691106313442e_47	Positive
F_g__Leptosphaerulina	F_g__Torula	1	2.73691106313442e_47	Positive
F_g__Thelebolus	F_g__unclassified_f__Mortierellaceae	1	2.73691106313442e_47	Positive
F_g__Thelebolus	F_g__Antarctomyces	1	2.73691106313442e_47	Positive
F_g__Thelebolus	F_g__Botryotrichum	1	2.73691106313442e_47	Positive
F_g__Thelebolus	F_g__Pseudeurotium	1	2.73691106313442e_47	Positive
F_g__Saitozyma	F_g__unclassified_c__Sordariomycetes	1	2.73691106313442e_47	Positive
F_g__Saitozyma	F_g__Sphaerosporella	1	2.73691106313442e_47	Positive
F_g__Saitozyma	F_g__Pulvinula	1	2.73691106313442e_47	Positive
F_g__Saitozyma	F_g__Kodamaea	1	2.73691106313442e_47	Positive
F_g__Saitozyma	F_g__Albonectria	1	2.73691106313442e_47	Positive
F_g__Apiotrichum	F_g__Cutaneotrichosporon	0.870791	0.00488375	Positive
F_g__unclassified_f__Mortierellaceae	F_g__Antarctomyces	1	2.73691106313442e_47	Positive
F_g__unclassified_f__Mortierellaceae	F_g__Botryotrichum	1	2.73691106313442e_47	Positive
F_g__unclassified_f__Mortierellaceae	F_g__Pseudeurotium	1	2.73691106313442e_47	Positive
F_g__Tilachlidium	F_g__Ochroconis	0.813733	0.0139834	Positive
F_g__unclassified_c__Sordariomycetes	F_g__Sphaerosporella	1	2.73691106313442e_47	Positive
F_g__unclassified_c__Sordariomycetes	F_g__Pulvinula	1	2.73691106313442e_47	Positive
F_g__unclassified_c__Sordariomycetes	F_g__Kodamaea	1	2.73691106313442e_47	Positive
F_g__unclassified_c__Sordariomycetes	F_g__Albonectria	1	2.73691106313442e_47	Positive
F_g__Antarctomyces	F_g__Botryotrichum	1	2.73691106313442e_47	Positive
F_g__Antarctomyces	F_g__Pseudeurotium	1	2.73691106313442e_47	Positive
F_g__Sphaerosporella	F_g__Pulvinula	1	2.73691106313442e_47	Positive
F_g__Sphaerosporella	F_g__Kodamaea	1	2.73691106313442e_47	Positive
F_g__Sphaerosporella	F_g__Albonectria	1	2.73691106313442e_47	Positive
F_g__Zasmidium	F_g__Rhodotorula	0.839286	0.00916707	Positive
F_g__Botryotrichum	F_g__Pseudeurotium	1	2.73691106313442e_47	Positive
F_g__Pulvinula	F_g__Kodamaea	1	2.73691106313442e_47	Positive
F_g__Pulvinula	F_g__Albonectria	1	2.73691106313442e_47	Positive
F_g__Kodamaea	F_g__Albonectria	1	2.73691106313442e_47	Positive
F_g__Kazachstania	F_g__Ochroconis	_0.864864864864865	0.00556105	Negative
F_g__unclassified_o__Trichosphaeriales	F_g__Torula	1	2.73691106313442e_47	Positive
F_g__Pseudoacrodictys	F_g__Lasiobolus	1	2.73691106313442e_47	Positive
F_g__Pseudoacrodictys	F_g__Lasiosphaeriaceae_gen_Incertae_sedis	1	2.73691106313442e_47	Positive
F_g__Lasiobolus	F_g__Lasiosphaeriaceae_gen_Incertae_sedis	1	2.73691106313442e_47	Positive
