# Supplementary material for: Characterizing the rhythmic oscillations of gut bacterial and fungal communities and their rhythmic interactions in male cynomolgus monkeys
Source: Microbiol Spectr. 2024 Sep 25;12(11):e00722-24. doi: 10.1128/spectrum.00722-24 (PMC11537094; doi:10.1128/spectrum.00722-24)
Supplement: Table S3 — Bacteria-fungi correlations at ZT18 (C time point). [file spectrum.00722-24-s0004.xlsx]

## Sheet: Sheet1
Table S3. Bacteria-Fungi correlations at ZT18 (C time point)
Source	Target	Correlation	p_value	Positive or negative correlation
B_g__Prevotella	B_g__norank_f__Prevotellaceae	0.952381	0.0002604	Positive
B_g__Prevotella	B_g__norank_f__Ruminococcaceae	-0.880952	0.00385032	Negative
B_g__Prevotella	B_g__Ruminococcus_gauvreauii_group	-0.904762	0.00200828	Negative
B_g__Lactobacillus	B_g__Dialister	0.857143	0.00653002	Positive
B_g__Lactobacillus	B_g__Agathobacter	0.809524	0.0149027	Positive
B_g__Lactobacillus	B_g__Lachnospiraceae_NK4A136_group	0.809524	0.0149027	Positive
B_g__Bacillus	B_g__Coprococcus	-0.809524	0.0149027	Negative
B_g__Bacillus	B_g__Collinsella	-0.904762	0.00200828	Negative
B_g__Bacillus	B_g__norank_f__Butyricicoccaceae	-0.809524	0.0149027	Negative
B_g__Bacillus	B_g__Mogibacterium	0.928571	0.000862968	Positive
B_g__Bacillus	B_g__Fusicatenibacter	-0.904762	0.00200828	Negative
B_g__Bacillus	B_g__norank_f__Atopobiaceae	-0.880952	0.00385032	Negative
B_g__Bacillus	B_g__Olsenella	-0.833333	0.0101755	Negative
B_g__UCG-005	B_g__Faecalibacterium	0.857143	0.00653002	Positive
B_g__UCG-005	B_g__Lachnospira	0.809524	0.0149027	Positive
B_g__UCG-005	B_g__norank_f__Eggerthellaceae	0.857143	0.00653002	Positive
B_g__Blautia	B_g__norank_f__norank_o__RF39	0.904762	0.00200828	Positive
B_g__Blautia	B_g__Treponema	0.809524	0.0149027	Positive
B_g__Blautia	B_g__Marvinbryantia	0.809524	0.0149027	Positive
B_g__Blautia	B_g__Enterorhabdus	0.833333	0.0101755	Positive
B_g__Blautia	B_g__unclassified_f__Ruminococcaceae	0.809524	0.0149027	Positive
B_g__Blautia	B_g__Desulfovibrio	0.833333	0.0101755	Positive
B_g__unclassified_f__Lachnospiraceae	B_g__Faecalibacterium	0.857143	0.00653002	Positive
B_g__unclassified_f__Lachnospiraceae	B_g__Coprococcus	0.809524	0.0149027	Positive
B_g__unclassified_f__Lachnospiraceae	B_g__Marvinbryantia	0.833333	0.0101755	Positive
B_g__unclassified_f__Lachnospiraceae	B_g__Eubacterium_siraeum_group	0.833333	0.0101755	Positive
B_g__unclassified_f__Lachnospiraceae	B_g__UCG-003	0.904762	0.00200828	Positive
B_g__Streptococcus	B_g__norank_f__Butyricicoccaceae	0.952381	0.0002604	Positive
B_g__Streptococcus	B_g__Prevotellaceae_UCG-003	-0.833333	0.0101755	Negative
B_g__Streptococcus	B_g__Enterorhabdus	0.809524	0.0149027	Positive
B_g__Streptococcus	B_g__norank_f__Atopobiaceae	0.857143	0.00653002	Positive
B_g__Streptococcus	B_g__Olsenella	0.809524	0.0149027	Positive
B_g__Faecalibacterium	B_g__norank_f__p-2534-18B5_gut_group	-0.857143	0.00653002	Negative
B_g__norank_f__norank_o__Clostridia_UCG-014	B_g__norank_f__norank_o__RF39	0.809524	0.0149027	Positive
B_g__norank_f__norank_o__Clostridia_UCG-014	B_g__Phoenicibacter	0.874267	0.00451239	Positive
B_g__norank_f__norank_o__Clostridia_UCG-014	B_g__Candidatus_Saccharimonas	0.80241	0.0165407	Positive
B_g__Rikenellaceae_RC9_gut_group	B_g__Eubacterium_nodatum_group	-0.833333	0.0101755	Negative
B_g__Eubacterium_ruminantium_group	B_g__Senegalimassilia	-0.880952	0.00385032	Negative
B_g__norank_f__norank_o__RF39	B_g__unclassified_f__Ruminococcaceae	0.857143	0.00653002	Positive
B_g__Phascolarctobacterium	B_g__Agathobacter	-0.857143	0.00653002	Negative
B_g__Phascolarctobacterium	B_g__norank_f__Eggerthellaceae	-0.809524	0.0149027	Negative
B_g__Phascolarctobacterium	B_g__unclassified_f__Anaerovoracaceae	0.97619	3.3143960262001e-05	Positive
B_g__norank_f__Eubacterium_coprostanoligenes_group	B_g__NK4A214_group	0.97619	3.3143960262001e-05	Positive
B_g__norank_f__Eubacterium_coprostanoligenes_group	B_g__Agathobacter	-0.809524	0.0149027	Negative
B_g__norank_f__Eubacterium_coprostanoligenes_group	B_g__norank_f__UCG-010	0.904762	0.00200828	Positive
B_g__norank_f__Eubacterium_coprostanoligenes_group	B_g__Lachnospiraceae_NK4A136_group	-0.833333	0.0101755	Negative
B_g__norank_f__Eubacterium_coprostanoligenes_group	B_g__UCG-009	0.833333	0.0101755	Positive
B_g__norank_f__Eubacterium_coprostanoligenes_group	B_g__Catenibacterium	0.809524	0.0149027	Positive
B_g__norank_f__Eubacterium_coprostanoligenes_group	B_g__Actinobacillus	-0.809524	0.0149027	Negative
B_g__norank_f__Eubacterium_coprostanoligenes_group	B_g__Family_XIII_AD3011_group	0.809524	0.0149027	Positive
B_g__norank_f__Eubacterium_coprostanoligenes_group	B_g__unclassified_o__Oscillospirales	0.857143	0.00653002	Positive
B_g__norank_f__Prevotellaceae	B_g__norank_f__Ruminococcaceae	-0.928571	0.000862968	Negative
B_g__norank_f__Prevotellaceae	B_g__Ruminococcus_gauvreauii_group	-0.904762	0.00200828	Negative
B_g__norank_f__Prevotellaceae	B_g__Prevotellaceae_UCG-001	0.809524	0.0149027	Positive
B_g__Oribacterium	B_g__Dorea	0.833333	0.0101755	Positive
B_g__Oribacterium	B_g__Holdemanella	0.857143	0.00653002	Positive
B_g__Oribacterium	B_g__Solobacterium	0.880952	0.00385032	Positive
B_g__Oribacterium	B_g__Negativibacillus	0.952381	0.0002604	Positive
B_g__Oribacterium	B_g__unclassified_o__Bacteroidales	-0.904762	0.00200828	Negative
B_g__Oribacterium	B_g__Ruminococcus_gauvreauii_group	0.809524	0.0149027	Positive
B_g__Oribacterium	B_g__Erysipelotrichaceae_UCG-006	0.857143	0.00653002	Positive
B_g__Oribacterium	B_g__Prevotellaceae_UCG-001	-0.809524	0.0149027	Negative
B_g__Coprococcus	B_g__Mogibacterium	-0.904762	0.00200828	Negative
B_g__Coprococcus	B_g__norank_f__Atopobiaceae	0.880952	0.00385032	Positive
B_g__Christensenellaceae_R-7_group	B_g__Parabacteroides	-0.97619	3.3143960262001e-05	Negative
B_g__Christensenellaceae_R-7_group	B_g__norank_f__Ruminococcaceae	0.857143	0.00653002	Positive
B_g__Christensenellaceae_R-7_group	B_g__norank_f__Oscillospiraceae	0.833333	0.0101755	Positive
B_g__Christensenellaceae_R-7_group	B_g__Actinobacillus	-0.833333	0.0101755	Negative
B_g__Dialister	B_g__Eubacterium_hallii_group	0.833333	0.0101755	Positive
B_g__Dorea	B_g__Holdemanella	0.97619	3.3143960262001e-05	Positive
B_g__Dorea	B_g__Solobacterium	0.904762	0.00200828	Positive
B_g__Dorea	B_g__Negativibacillus	0.880952	0.00385032	Positive
B_g__Dorea	B_g__Erysipelotrichaceae_UCG-006	0.928571	0.000862968	Positive
B_g__NK4A214_group	B_g__Sarcina	0.857143	0.00653002	Positive
B_g__NK4A214_group	B_g__norank_f__UCG-010	0.880952	0.00385032	Positive
B_g__NK4A214_group	B_g__Lachnospiraceae_NK4A136_group	-0.904762	0.00200828	Negative
B_g__NK4A214_group	B_g__norank_f__Oscillospiraceae	0.809524	0.0149027	Positive
B_g__NK4A214_group	B_g__UCG-009	0.857143	0.00653002	Positive
B_g__NK4A214_group	B_g__Catenibacterium	0.833333	0.0101755	Positive
B_g__NK4A214_group	B_g__unclassified_o__Oscillospirales	0.833333	0.0101755	Positive
B_g__Collinsella	B_g__Enterorhabdus	0.809524	0.0149027	Positive
B_g__Collinsella	B_g__norank_f__Atopobiaceae	0.904762	0.00200828	Positive
B_g__Collinsella	B_g__Olsenella	0.928571	0.000862968	Positive
B_g__Agathobacter	B_g__Lachnospiraceae_NK4A136_group	0.809524	0.0149027	Positive
B_g__Agathobacter	B_g__unclassified_f__Anaerovoracaceae	-0.904762	0.00200828	Negative
B_g__norank_f__Butyricicoccaceae	B_g__Mogibacterium	-0.857143	0.00653002	Negative
B_g__norank_f__Butyricicoccaceae	B_g__Fusicatenibacter	0.857143	0.00653002	Positive
B_g__norank_f__Butyricicoccaceae	B_g__Enterorhabdus	0.880952	0.00385032	Positive
B_g__norank_f__Butyricicoccaceae	B_g__norank_f__Atopobiaceae	0.904762	0.00200828	Positive
B_g__norank_f__Butyricicoccaceae	B_g__Olsenella	0.833333	0.0101755	Positive
B_g__Holdemanella	B_g__Solobacterium	0.928571	0.000862968	Positive
B_g__Holdemanella	B_g__Negativibacillus	0.904762	0.00200828	Positive
B_g__Holdemanella	B_g__Erysipelotrichaceae_UCG-006	0.904762	0.00200828	Positive
B_g__Prevotellaceae_NK3B31_group	B_g__Butyricicoccus	-0.809524	0.0149027	Negative
B_g__Prevotellaceae_NK3B31_group	B_g__Bacteroides_pectinophilus_group	0.872872	0.00465921	Positive
B_g__Sarcina	B_g__Lachnospiraceae_NK4A136_group	-0.952381	0.0002604	Negative
B_g__Sarcina	B_g__unclassified_f__Anaerovoracaceae	0.809524	0.0149027	Positive
B_g__Parabacteroides	B_g__norank_f__Ruminococcaceae	-0.904762	0.00200828	Negative
B_g__Parabacteroides	B_g__norank_f__Oscillospiraceae	-0.857143	0.00653002	Negative
B_g__Parabacteroides	B_g__Lachnospiraceae_NK3A20_group	-0.809524	0.0149027	Negative
B_g__Marvinbryantia	B_g__unclassified_f__Ruminococcaceae	0.833333	0.0101755	Positive
B_g__Marvinbryantia	B_g__Desulfovibrio	0.809524	0.0149027	Positive
B_g__Mogibacterium	B_g__Fusicatenibacter	-0.833333	0.0101755	Negative
B_g__Mogibacterium	B_g__Enterorhabdus	-0.833333	0.0101755	Negative
B_g__Mogibacterium	B_g__norank_f__Atopobiaceae	-0.904762	0.00200828	Negative
B_g__norank_f__Erysipelotrichaceae	B_g__Family_XIII_AD3011_group	0.857143	0.00653002	Positive
B_g__norank_f__Erysipelotrichaceae	B_g__unclassified_f__Anaerovoracaceae	0.833333	0.0101755	Positive
B_g__norank_f__UCG-010	B_g__UCG-009	0.928571	0.000862968	Positive
B_g__norank_f__UCG-010	B_g__Catenibacterium	0.904762	0.00200828	Positive
B_g__norank_f__UCG-010	B_g__Actinobacillus	-0.904762	0.00200828	Negative
B_g__norank_f__UCG-010	B_g__Family_XIII_AD3011_group	0.952381	0.0002604	Positive
B_g__norank_f__UCG-010	B_g__unclassified_o__Oscillospirales	0.952381	0.0002604	Positive
B_g__Butyricicoccus	B_g__norank_f__Lachnospiraceae	0.904762	0.00200828	Positive
B_g__Prevotellaceae_UCG-003	B_g__Lachnospiraceae_XPB1014_group	-0.87831	0.00410393	Negative
B_g__Prevotellaceae_UCG-003	B_g__Colidextribacter	-0.928571	0.000862968	Negative
B_g__unclassified_f__Prevotellaceae	B_g__norank_f__Ruminococcaceae	-0.857143	0.00653002	Negative
B_g__unclassified_f__Prevotellaceae	B_g__Lachnospiraceae_NK3A20_group	-0.809524	0.0149027	Negative
B_g__unclassified_c__Clostridia	B_g__Peptococcus	0.857143	0.00653002	Positive
B_g__unclassified_c__Clostridia	B_g__Megasphaera	0.809524	0.0149027	Positive
B_g__unclassified_c__Clostridia	B_g__Monoglobus	0.833333	0.0101755	Positive
B_g__unclassified_c__Clostridia	B_g__Coriobacteriaceae_UCG-003	0.880952	0.00385032	Positive
B_g__Eubacterium_siraeum_group	B_g__UCG-003	0.833333	0.0101755	Positive
B_g__norank_f__Ruminococcaceae	B_g__Ruminococcus_gauvreauii_group	0.833333	0.0101755	Positive
B_g__Roseburia	B_g__Lachnospiraceae_NK4A136_group	0.833333	0.0101755	Positive
B_g__Roseburia	B_g__UCG-009	-0.880952	0.00385032	Negative
B_g__Roseburia	B_g__Catenibacterium	-0.904762	0.00200828	Negative
B_g__Roseburia	B_g__unclassified_o__Oscillospirales	-0.809524	0.0149027	Negative
B_g__Solobacterium	B_g__Negativibacillus	0.928571	0.000862968	Positive
B_g__Solobacterium	B_g__Erysipelotrichaceae_UCG-006	0.97619	3.3143960262001e-05	Positive
B_g__Lachnospiraceae_NK4A136_group	B_g__unclassified_f__Anaerovoracaceae	-0.857143	0.00653002	Negative
B_g__Lachnospiraceae_NK3A20_group	B_g__CAG-873	0.853913	0.00696529	Positive
B_g__Lachnospiraceae_NK3A20_group	B_g__UCG-009	0.880952	0.00385032	Positive
B_g__Lachnospiraceae_NK3A20_group	B_g__Catenibacterium	0.857143	0.00653002	Positive
B_g__Lachnospiraceae_NK3A20_group	B_g__Actinobacillus	-0.857143	0.00653002	Negative
B_g__Lachnospiraceae_NK3A20_group	B_g__Peptococcus	0.857143	0.00653002	Positive
B_g__Lachnospiraceae_NK3A20_group	B_g__unclassified_k__norank_d__Bacteria	0.833333	0.0101755	Positive
B_g__Lachnospiraceae_NK3A20_group	B_g__unclassified_o__Oscillospirales	0.833333	0.0101755	Positive
B_g__CAG-873	B_g__Rodentibacter	-0.805807	0.0157452	Negative
B_g__CAG-873	B_g__norank_f__p-2534-18B5_gut_group	0.902708	0.00213765	Positive
B_g__CAG-873	B_g__Actinobacillus	-0.87831	0.00410393	Negative
B_g__CAG-873	B_g__Peptococcus	0.927105	0.00091618	Positive
B_g__CAG-873	B_g__Monoglobus	0.87831	0.00410393	Positive
B_g__CAG-873	B_g__unclassified_k__norank_d__Bacteria	0.951503	0.000274893	Positive
B_g__CAG-873	B_g__norank_f__norank_o__norank_c__norank_p__WPS-2	0.870791	0.00488375	Positive
B_g__Negativibacillus	B_g__unclassified_o__Bacteroidales	-0.809524	0.0149027	Negative
B_g__Negativibacillus	B_g__Erysipelotrichaceae_UCG-006	0.904762	0.00200828	Positive
B_g__UCG-009	B_g__Catenibacterium	0.97619	3.3143960262001e-05	Positive
B_g__UCG-009	B_g__Actinobacillus	-0.928571	0.000862968	Negative
B_g__UCG-009	B_g__Family_XIII_AD3011_group	0.809524	0.0149027	Positive
B_g__UCG-009	B_g__unclassified_o__Oscillospirales	0.97619	3.3143960262001e-05	Positive
B_g__Rodentibacter	B_g__Actinobacillus	0.913223	0.00152914	Positive
B_g__Rodentibacter	B_g__Family_XIII_AD3011_group	-0.811754	0.0144111	Negative
B_g__Rodentibacter	B_g__unclassified_o__Oscillospirales	-0.849805	0.00754494	Negative
B_g__norank_f__p-2534-18B5_gut_group	B_g__Actinobacillus	-0.809524	0.0149027	Negative
B_g__norank_f__p-2534-18B5_gut_group	B_g__Peptococcus	0.928571	0.000862968	Positive
B_g__norank_f__p-2534-18B5_gut_group	B_g__unclassified_k__norank_d__Bacteria	0.904762	0.00200828	Positive
B_g__Fusicatenibacter	B_g__Lachnospiraceae_FCS020_group	0.857143	0.00653002	Positive
B_g__Catenibacterium	B_g__Actinobacillus	-0.904762	0.00200828	Negative
B_g__Catenibacterium	B_g__unclassified_o__Oscillospirales	0.952381	0.0002604	Positive
B_g__Actinobacillus	B_g__Family_XIII_AD3011_group	-0.857143	0.00653002	Negative
B_g__Actinobacillus	B_g__unclassified_o__Oscillospirales	-0.97619	3.3143960262001e-05	Negative
B_g__Peptococcus	B_g__Monoglobus	0.833333	0.0101755	Positive
B_g__Peptococcus	B_g__unclassified_k__norank_d__Bacteria	0.97619	3.3143960262001e-05	Positive
B_g__Peptococcus	B_g__Fournierella	-0.833333	0.0101755	Negative
B_g__Peptococcus	B_g__norank_f__norank_o__norank_c__norank_p__WPS-2	0.862489	0.00584863	Positive
B_g__Enterorhabdus	B_g__norank_f__Atopobiaceae	0.928571	0.000862968	Positive
B_g__Enterorhabdus	B_g__Ruminococcus_gauvreauii_group	0.857143	0.00653002	Positive
B_g__Enterorhabdus	B_g__Olsenella	0.809524	0.0149027	Positive
B_g__Enterorhabdus	B_g__Prevotellaceae_UCG-001	-0.904762	0.00200828	Negative
B_g__Senegalimassilia	B_g__Prevotellaceae_UCG-001	-0.833333	0.0101755	Negative
B_g__Lachnospiraceae_XPB1014_group	B_g__Colidextribacter	0.9759	3.43640280761209e-05	Positive
B_g__norank_f__Atopobiaceae	B_g__Olsenella	0.952381	0.0002604	Positive
B_g__norank_f__Atopobiaceae	B_g__Ruminococcus_torques_group	0.833333	0.0101755	Positive
B_g__Megasphaera	B_g__Monoglobus	0.952381	0.0002604	Positive
B_g__Megasphaera	B_g__Coriobacteriaceae_UCG-003	0.833333	0.0101755	Positive
B_g__Megasphaera	B_g__norank_f__norank_o__norank_c__norank_p__WPS-2	0.887856	0.00323598	Positive
B_g__Monoglobus	B_g__unclassified_k__norank_d__Bacteria	0.857143	0.00653002	Positive
B_g__Monoglobus	B_g__Coriobacteriaceae_UCG-003	0.809524	0.0149027	Positive
B_g__Monoglobus	B_g__norank_f__norank_o__norank_c__norank_p__WPS-2	0.913223	0.00152914	Positive
B_g__unclassified_k__norank_d__Bacteria	B_g__Fournierella	-0.857143	0.00653002	Negative
B_g__unclassified_k__norank_d__Bacteria	B_g__norank_f__norank_o__norank_c__norank_p__WPS-2	0.913223	0.00152914	Positive
B_g__Ruminococcus_gauvreauii_group	B_g__Prevotellaceae_UCG-001	-0.928571	0.000862968	Negative
B_g__Family_XIII_AD3011_group	B_g__unclassified_o__Oscillospirales	0.880952	0.00385032	Positive
B_g__Coriobacteriaceae_UCG-003	B_g__norank_f__norank_o__norank_c__norank_p__WPS-2	0.862489	0.00584863	Positive
B_g__Olsenella	B_g__Ruminococcus_torques_group	0.833333	0.0101755	Positive
B_g__Fournierella	B_g__norank_f__norank_o__norank_c__norank_p__WPS-2	-0.862489	0.00584863	Negative
B_g__Prevotella	F_g__Rhinocladiella	0.862489	0.00584863	Positive
B_g__Prevotella	F_g__Geotrichum	-0.845594	0.00817017	Negative
B_g__Lactobacillus	F_g__Fusarium	0.809524	0.0149027	Positive
B_g__Lactobacillus	F_g__Niesslia	-0.880952	0.00385032	Negative
B_g__Lactobacillus	F_g__Trichoderma	0.880952	0.00385032	Positive
B_g__Lactobacillus	F_g__Sarocladium	0.853913	0.00696529	Positive
B_g__Bacillus	F_g__Wallemia	0.809524	0.0149027	Positive
B_g__norank_f__Muribaculaceae	F_g__Meyerozyma	-0.952381	0.0002604	Negative
B_g__norank_f__Muribaculaceae	F_g__Kurtzmaniella	-0.809524	0.0149027	Negative
B_g__norank_f__Muribaculaceae	F_g__Hannaella	0.853913	0.00696529	Positive
B_g__norank_f__Muribaculaceae	F_g__unclassified_p__Ascomycota	0.845594	0.00817017	Positive
B_g__UCG-005	F_g__Groenewaldozyma	-0.862489	0.00584863	Negative
B_g__UCG-002	F_g__Caespitomonium	0.845594	0.00817017	Positive
B_g__Blautia	F_g__Septobasidium	-0.849805	0.00754494	Negative
B_g__unclassified_f__Lachnospiraceae	F_g__Didymella	0.805118	0.0159046	Positive
B_g__unclassified_f__Lachnospiraceae	F_g__Ochroconis	-0.845594	0.00817017	Negative
B_g__Streptococcus	F_g__Candida	-0.952381	0.0002604	Negative
B_g__Streptococcus	F_g__Cladosporium	-0.880952	0.00385032	Negative
B_g__Subdoligranulum	F_g__Wallemia	-0.809524	0.0149027	Negative
B_g__norank_f__norank_o__Clostridia_UCG-014	F_g__Myxotrichum	0.829515	0.010858	Positive
B_g__norank_f__norank_o__Clostridia_UCG-014	F_g__unclassified_o__Helotiales	-0.874267	0.00451239	Negative
B_g__Rikenellaceae_RC9_gut_group	F_g__Sirastachys	0.853913	0.00696529	Positive
B_g__Ruminococcus	F_g__Alternaria	0.805118	0.0159046	Positive
B_g__Eubacterium_ruminantium_group	F_g__Acremonium	-0.97619	3.3143960262001e-05	Negative
B_g__Anaerostipes	F_g__Clonostachys	0.845594	0.00817017	Positive
B_g__norank_f__norank_o__RF39	F_g__Myxotrichum	0.902708	0.00213765	Positive
B_g__Phascolarctobacterium	F_g__Groenewaldozyma	0.913223	0.00152914	Positive
B_g__Phascolarctobacterium	F_g__Hanseniaspora	0.829515	0.010858	Positive
B_g__norank_f__Eubacterium_coprostanoligenes_group	F_g__Sarocladium	-0.805118	0.0159046	Negative
B_g__norank_f__Eubacterium_coprostanoligenes_group	F_g__Thermomyces	-0.845594	0.00817017	Negative
B_g__norank_f__Prevotellaceae	F_g__Rhinocladiella	0.913223	0.00152914	Positive
B_g__norank_f__Prevotellaceae	F_g__Geotrichum	-0.872872	0.00465921	Negative
B_g__Coprococcus	F_g__Didymella	0.805118	0.0159046	Positive
B_g__Coprococcus	F_g__Clonostachys	0.872872	0.00465921	Positive
B_g__Christensenellaceae_R-7_group	F_g__Vexillomyces	-0.837121	0.00952604	Negative
B_g__Christensenellaceae_R-7_group	F_g__Coniochaeta	0.849805	0.00754494	Positive
B_g__Dialister	F_g__Niesslia	-0.809524	0.0149027	Negative
B_g__Dorea	F_g__Cladosporium	-0.928571	0.000862968	Negative
B_g__Dorea	F_g__Phaeoacremonium	-0.833333	0.0101755	Negative
B_g__Dorea	F_g__Rhinocladiella	-0.837121	0.00952604	Negative
B_g__Eubacterium_hallii_group	F_g__Saccharomyces	0.80241	0.0165407	Positive
B_g__NK4A214_group	F_g__Sarocladium	-0.87831	0.00410393	Negative
B_g__Collinsella	F_g__Cutaneotrichosporon	0.845594	0.00817017	Positive
B_g__Bifidobacterium	F_g__Paraconiothyrium	0.883788	0.00358965	Positive
B_g__Agathobacter	F_g__Niesslia	-0.833333	0.0101755	Negative
B_g__Agathobacter	F_g__Trichoderma	0.857143	0.00653002	Positive
B_g__Agathobacter	F_g__Sarocladium	0.805118	0.0159046	Positive
B_g__Agathobacter	F_g__Hanseniaspora	-0.805118	0.0159046	Negative
B_g__norank_f__Butyricicoccaceae	F_g__Candida	-0.880952	0.00385032	Negative
B_g__norank_f__Butyricicoccaceae	F_g__Wallemia	-0.809524	0.0149027	Negative
B_g__Eubacterium_nodatum_group	F_g__Myxotrichum	-0.805118	0.0159046	Negative
B_g__Holdemanella	F_g__Cladosporium	-0.880952	0.00385032	Negative
B_g__Holdemanella	F_g__Fungi_gen_Incertae_sedis	-0.833333	0.0101755	Negative
B_g__Holdemanella	F_g__Rhinocladiella	-0.837121	0.00952604	Negative
B_g__Prevotellaceae_NK3B31_group	F_g__Wallemia	0.833333	0.0101755	Positive
B_g__Sarcina	F_g__Cystobasidium	0.80241	0.0165407	Positive
B_g__Sarcina	F_g__Sarocladium	-0.951503	0.000274893	Negative
B_g__Parabacteroides	F_g__Vexillomyces	0.862489	0.00584863	Positive
B_g__Alloprevotella	F_g__unclassified_p__Ascomycota	0.845594	0.00817017	Positive
B_g__Mogibacterium	F_g__Wallemia	0.857143	0.00653002	Positive
B_g__norank_f__Erysipelotrichaceae	F_g__Debaryomyces	0.805118	0.0159046	Positive
B_g__norank_f__Erysipelotrichaceae	F_g__Xeromyces	-0.902708	0.00213765	Negative
B_g__norank_f__Erysipelotrichaceae	F_g__Hannaella	0.805118	0.0159046	Positive
B_g__norank_f__Erysipelotrichaceae	F_g__Hanseniaspora	0.927105	0.00091618	Positive
B_g__norank_f__UCG-010	F_g__Hanseniaspora	0.87831	0.00410393	Positive
B_g__norank_f__UCG-010	F_g__Thermomyces	-0.845594	0.00817017	Negative
B_g__Prevotellaceae_UCG-003	F_g__Cladosporium	0.880952	0.00385032	Positive
B_g__Prevotellaceae_UCG-003	F_g__Phaeoacremonium	0.880952	0.00385032	Positive
B_g__unclassified_f__Prevotellaceae	F_g__Pyxidiophora	0.862291	0.00587299	Positive
B_g__unclassified_f__Prevotellaceae	F_g__Dipodascaceae_gen_Incertae_sedis	-0.805118	0.0159046	Negative
B_g__unclassified_c__Clostridia	F_g__Cutaneotrichosporon	0.845594	0.00817017	Positive
B_g__norank_f__Ruminococcaceae	F_g__Rhinocladiella	-0.913223	0.00152914	Negative
B_g__norank_f__Ruminococcaceae	F_g__Geotrichum	0.872872	0.00465921	Positive
B_g__Roseburia	F_g__Sarocladium	0.829515	0.010858	Positive
B_g__UCG-003	F_g__Didymella	0.927105	0.00091618	Positive
B_g__Lachnospiraceae_NK4A136_group	F_g__Sarocladium	0.9759	3.43640280761209e-05	Positive
B_g__norank_f__Oscillospiraceae	F_g__Vexillomyces	-0.938591	0.000552616	Negative
B_g__norank_f__Oscillospiraceae	F_g__Hanseniaspora	0.853913	0.00696529	Positive
B_g__Aerococcus	F_g__Clonostachys	0.875	0.00443649	Positive
B_g__Aerococcus	F_g__unclassified_f__Didymellaceae	0.839286	0.00916707	Positive
B_g__CAG-873	F_g__Stephanonectria	0.875	0.00443649	Positive
B_g__CAG-873	F_g__Coniochaeta	0.8318	0.0104461	Positive
B_g__UCG-009	F_g__Hanseniaspora	0.829515	0.010858	Positive
B_g__Rodentibacter	F_g__Stephanonectria	-0.805807	0.0157452	Negative
B_g__Rodentibacter	F_g__Coniochaeta	-0.864865	0.00556105	Negative
B_g__Rodentibacter	F_g__Thermomyces	0.929981	0.000813758	Positive
B_g__unclassified_o__Coriobacteriales	F_g__Fusarium	0.809524	0.0149027	Positive
B_g__unclassified_o__Coriobacteriales	F_g__Sirastachys	0.853913	0.00696529	Positive
B_g__norank_f__p-2534-18B5_gut_group	F_g__Coniochaeta	0.862489	0.00584863	Positive
B_g__Fusicatenibacter	F_g__Candida	-0.857143	0.00653002	Negative
B_g__Actinobacillus	F_g__Coniochaeta	-0.913223	0.00152914	Negative
B_g__Actinobacillus	F_g__Thermomyces	0.845594	0.00817017	Positive
B_g__Phoenicibacter	F_g__Myxotrichum	0.834497	0.00997309	Positive
B_g__Phoenicibacter	F_g__Erythrobasidium	-0.823232	0.0120427	Negative
B_g__Enterorhabdus	F_g__Wallemia	-0.880952	0.00385032	Negative
B_g__Senegalimassilia	F_g__Acremonium	0.904762	0.00200828	Positive
B_g__Lachnospiraceae_XPB1014_group	F_g__Penicillium	-0.805118	0.0159046	Negative
B_g__Lachnospiraceae_XPB1014_group	F_g__Talaromyces	-0.805118	0.0159046	Negative
B_g__Lachnospiraceae_XPB1014_group	F_g__Cladosporium	-0.805118	0.0159046	Negative
B_g__Lachnospiraceae_XPB1014_group	F_g__Phaeoacremonium	-0.927105	0.00091618	Negative
B_g__Colidextribacter	F_g__Cladosporium	-0.809524	0.0149027	Negative
B_g__Colidextribacter	F_g__Phaeoacremonium	-0.880952	0.00385032	Negative
B_g__norank_f__Atopobiaceae	F_g__Candida	-0.809524	0.0149027	Negative
B_g__norank_f__Atopobiaceae	F_g__Wallemia	-0.809524	0.0149027	Negative
B_g__Megasphaera	F_g__Microascus	0.809524	0.0149027	Positive
B_g__Monoglobus	F_g__Stephanonectria	0.902708	0.00213765	Positive
B_g__Veillonella	F_g__Diutina	-0.853913	0.00696529	Negative
B_g__Veillonella	F_g__unclassified_k__Fungi	0.87831	0.00410393	Positive
B_g__Veillonella	F_g__Vishniacozyma	0.805118	0.0159046	Positive
B_g__Veillonella	F_g__Saitozyma	-0.838525	0.00929216	Negative
B_g__Veillonella	F_g__unclassified_f__Didymellaceae	-0.838525	0.00929216	Negative
B_g__unclassified_k__norank_d__Bacteria	F_g__Stephanonectria	0.805118	0.0159046	Positive
B_g__Ruminococcus_gauvreauii_group	F_g__Rhinocladiella	-0.862489	0.00584863	Negative
B_g__Family_XIII_AD3011_group	F_g__Hanseniaspora	0.853913	0.00696529	Positive
B_g__Family_XIII_AD3011_group	F_g__Thermomyces	-0.872872	0.00465921	Negative
B_g__unclassified_f__Ruminococcaceae	F_g__Myxotrichum	0.805118	0.0159046	Positive
B_g__unclassified_f__Ruminococcaceae	F_g__Solicoccozyma	0.829515	0.010858	Positive
B_g__unclassified_f__Anaerovoracaceae	F_g__Niesslia	0.809524	0.0149027	Positive
B_g__unclassified_f__Anaerovoracaceae	F_g__Trichoderma	-0.833333	0.0101755	Negative
B_g__unclassified_f__Anaerovoracaceae	F_g__Groenewaldozyma	0.849805	0.00754494	Positive
B_g__unclassified_f__Anaerovoracaceae	F_g__Sarocladium	-0.853913	0.00696529	Negative
B_g__unclassified_f__Anaerovoracaceae	F_g__Hanseniaspora	0.902708	0.00213765	Positive
B_g__Olsenella	F_g__Candida	-0.809524	0.0149027	Negative
B_g__Fournierella	F_g__unclassified_f__Dipodascaceae	-0.805118	0.0159046	Negative
B_g__Fournierella	F_g__Dipodascaceae_gen_Incertae_sedis	-0.853913	0.00696529	Negative
B_g__Fournierella	F_g__unclassified_o__Helotiales	-0.826362	0.0114428	Negative
B_g__norank_f__Lachnospiraceae	F_g__Hannaella	0.853913	0.00696529	Positive
B_g__Candidatus_Saccharimonas	F_g__Penicillium	-0.886243	0.00337334	Negative
B_g__Candidatus_Saccharimonas	F_g__Talaromyces	-0.89822	0.0024388	Negative
B_g__Candidatus_Saccharimonas	F_g__unclassified_f__Dipodascaceae	-0.809953	0.0148072	Negative
B_g__Candidatus_Saccharimonas	F_g__unclassified_o__Helotiales	-0.927711	0.000893945	Negative
B_g__Lachnospiraceae_FCS020_group	F_g__Cutaneotrichosporon	0.845594	0.00817017	Positive
B_g__Bacteroides_pectinophilus_group	F_g__Rhodotorula	-0.823232	0.0120427	Negative
B_g__Bacteroides_pectinophilus_group	F_g__Stephanonectria	0.866476	0.00537127	Positive
B_g__Prevotellaceae_UCG-001	F_g__Rhinocladiella	0.862489	0.00584863	Positive
B_g__Ruminococcus_torques_group	F_g__Diutina	0.904762	0.00200828	Positive
B_g__Ruminococcus_torques_group	F_g__Occultifur	0.809524	0.0149027	Positive
B_g__Desulfovibrio	F_g__Septobasidium	-0.913223	0.00152914	Negative
B_g__Desulfovibrio	F_g__Thermoascus	-0.902708	0.00213765	Negative
B_g__Brachyspira	F_g__Neocosmospora	0.839286	0.00916707	Positive
B_g__norank_f__norank_o__norank_c__norank_p__WPS-2	F_g__Thermoascus	0.818804	0.0129248	Positive
B_g__Clostridium_sensu_stricto_1	F_g__Papiliotrema	0.826362	0.0114428	Positive
B_g__Clostridium_sensu_stricto_1	F_g__Cystobasidium	0.861446	0.0059778	Positive
B_g__Clostridium_sensu_stricto_1	F_g__Saitozyma	-0.864394	0.00561735	Negative
B_g__Clostridium_sensu_stricto_1	F_g__unclassified_f__Didymellaceae	-0.823232	0.0120427	Negative
B_g__unclassified_o__Oscillospirales	F_g__Coniochaeta	0.849805	0.00754494	Positive
B_g__unclassified_o__Oscillospirales	F_g__Hanseniaspora	0.829515	0.010858	Positive
B_g__unclassified_o__Oscillospirales	F_g__Thermomyces	-0.845594	0.00817017	Negative
F_g__Aspergillus	F_g__Solicoccozyma	-0.87831	0.00410393	Negative
F_g__Diutina	F_g__unclassified_k__Fungi	-0.809524	0.0149027	Negative
F_g__Diutina	F_g__Apiotrichum	-0.837121	0.00952604	Negative
F_g__Diutina	F_g__Occultifur	0.809524	0.0149027	Positive
F_g__Diutina	F_g__Clonostachys	0.872872	0.00465921	Positive
F_g__Penicillium	F_g__Talaromyces	0.904762	0.00200828	Positive
F_g__Candida	F_g__Cladosporium	0.809524	0.0149027	Positive
F_g__Candida	F_g__Clonostachys	-0.845594	0.00817017	Negative
F_g__Fusarium	F_g__Microascus	0.809524	0.0149027	Positive
F_g__Fusarium	F_g__Sirastachys	0.805118	0.0159046	Positive
F_g__Talaromyces	F_g__Septobasidium	0.811754	0.0144111	Positive
F_g__Olpidiaster	F_g__Phaeotremella	0.959184	0.000164836	Positive
F_g__Cladosporium	F_g__Phaeoacremonium	0.904762	0.00200828	Positive
F_g__Niesslia	F_g__Trichoderma	-0.952381	0.0002604	Negative
F_g__Trichoderma	F_g__Sarocladium	0.805118	0.0159046	Positive
F_g__Meyerozyma	F_g__unclassified_p__Ascomycota	-0.872872	0.00465921	Negative
F_g__Scopulariopsis	F_g__Vishniacozyma	0.946125	0.000375312	Positive
F_g__Papiliotrema	F_g__unclassified_p__Ascomycota	0.872872	0.00465921	Positive
F_g__unclassified_k__Fungi	F_g__Vishniacozyma	0.809524	0.0149027	Positive
F_g__unclassified_k__Fungi	F_g__Rhodotorula	0.874267	0.00451239	Positive
F_g__unclassified_k__Fungi	F_g__unclassified_f__Didymellaceae	-0.872872	0.00465921	Negative
F_g__Mortierella	F_g__Condenascus	1	2.73691106313442e-47	Positive
F_g__Mortierella	F_g__Humicola	1	2.73691106313442e-47	Positive
F_g__Mortierella	F_g__Plectosphaerella	1	2.73691106313442e-47	Positive
F_g__Mortierella	F_g__Phallus	1	2.73691106313442e-47	Positive
F_g__unclassified_f__Sordariaceae	F_g__Trichocladium	1	2.73691106313442e-47	Positive
F_g__unclassified_f__Sordariaceae	F_g__Endocarpon	1	2.73691106313442e-47	Positive
F_g__unclassified_f__Sordariaceae	F_g__Zopfiella	1	2.73691106313442e-47	Positive
F_g__Vishniacozyma	F_g__Saccharomyces	-0.80241	0.0165407	Negative
F_g__Apiotrichum	F_g__Phaeotremella	0.813733	0.0139834	Positive
F_g__Neoroussoella	F_g__Hormographiella	1	2.73691106313442e-47	Positive
F_g__Neoroussoella	F_g__unclassified_o__Hypocreales	1	2.73691106313442e-47	Positive
F_g__Sporobolomyces	F_g__Tausonia	0.818804	0.0129248	Positive
F_g__Sporobolomyces	F_g__Trichomonascus	0.883788	0.00358965	Positive
F_g__Alternaria	F_g__Fungi_gen_Incertae_sedis	0.805118	0.0159046	Positive
F_g__Alternaria	F_g__Caespitomonium	0.866476	0.00537127	Positive
F_g__unclassified_f__Dipodascaceae	F_g__unclassified_o__Helotiales	0.809953	0.0148072	Positive
F_g__unclassified_f__Dipodascaceae	F_g__Thermoascus	0.85	0.00751676	Positive
F_g__Rhodotorula	F_g__Stephanonectria	-0.846769	0.00799252	Negative
F_g__Saccharomyces	F_g__Trichomonascus	-0.905948	0.00193593	Negative
F_g__Debaryomyces	F_g__Kurtzmaniella	-0.902708	0.00213765	Negative
F_g__Debaryomyces	F_g__Xeromyces	-0.95	0.000300898	Negative
F_g__Fungi_gen_Incertae_sedis	F_g__Caespitomonium	0.872872	0.00465921	Positive
F_g__Tausonia	F_g__Trichomonascus	0.831081	0.0105747	Positive
F_g__Kurtzmaniella	F_g__Xeromyces	0.902708	0.00213765	Positive
F_g__Kurtzmaniella	F_g__Hannaella	-0.902708	0.00213765	Negative
F_g__Filobasidium	F_g__Cutaneotrichosporon	0.810575	0.0146698	Positive
F_g__Filobasidium	F_g__Zasmidium	-0.838525	0.00929216	Negative
F_g__Condenascus	F_g__Humicola	1	2.73691106313442e-47	Positive
F_g__Condenascus	F_g__Plectosphaerella	1	2.73691106313442e-47	Positive
F_g__Condenascus	F_g__Phallus	1	2.73691106313442e-47	Positive
F_g__Xeromyces	F_g__Zasmidium	-0.838525	0.00929216	Negative
F_g__Didymella	F_g__Sirastachys	0.875	0.00443649	Positive
F_g__Erythrobasidium	F_g__Wickerhamomyces	0.842795	0.00860346	Positive
F_g__Trichocladium	F_g__Endocarpon	1	2.73691106313442e-47	Positive
F_g__Trichocladium	F_g__Zopfiella	1	2.73691106313442e-47	Positive
F_g__Pseudaleuria	F_g__Bullera	1	2.73691106313442e-47	Positive
F_g__Pseudaleuria	F_g__Dioszegia	1	2.73691106313442e-47	Positive
F_g__Pseudaleuria	F_g__Chlamydosporiella	1	2.73691106313442e-47	Positive
F_g__Endocarpon	F_g__Zopfiella	1	2.73691106313442e-47	Positive
F_g__unclassified_f__Mortierellaceae	F_g__Linnemannia	1	0	Positive
F_g__unclassified_f__Mortierellaceae	F_g__unclassified_o__Pleosporales	1	0	Positive
F_g__unclassified_f__Mortierellaceae	F_g__Pichia	1	0	Positive
F_g__unclassified_f__Mortierellaceae	F_g__Botryotrichum	1	0	Positive
F_g__Humicola	F_g__Plectosphaerella	1	2.73691106313442e-47	Positive
F_g__Humicola	F_g__Phallus	1	2.73691106313442e-47	Positive
F_g__Populomyces	F_g__Minutisphaera	1	2.73691106313442e-47	Positive
F_g__Populomyces	F_g__Rhizopus	1	2.73691106313442e-47	Positive
F_g__Populomyces	F_g__unclassified_f__Sporormiaceae	1	2.73691106313442e-47	Positive
F_g__Populomyces	F_g__Preussia	1	2.73691106313442e-47	Positive
F_g__Populomyces	F_g__Emericellopsis	1	2.73691106313442e-47	Positive
F_g__Plectosphaerella	F_g__Phallus	1	2.73691106313442e-47	Positive
F_g__Minutisphaera	F_g__Rhizopus	1	2.73691106313442e-47	Positive
F_g__Minutisphaera	F_g__unclassified_f__Sporormiaceae	1	2.73691106313442e-47	Positive
F_g__Minutisphaera	F_g__Preussia	1	2.73691106313442e-47	Positive
F_g__Minutisphaera	F_g__Emericellopsis	1	2.73691106313442e-47	Positive
F_g__Linnemannia	F_g__unclassified_o__Pleosporales	1	0	Positive
F_g__Linnemannia	F_g__Pichia	1	0	Positive
F_g__Linnemannia	F_g__Botryotrichum	1	0	Positive
F_g__Rhizopus	F_g__unclassified_f__Sporormiaceae	1	2.73691106313442e-47	Positive
F_g__Rhizopus	F_g__Preussia	1	2.73691106313442e-47	Positive
F_g__Rhizopus	F_g__Emericellopsis	1	2.73691106313442e-47	Positive
F_g__unclassified_f__Sporormiaceae	F_g__Preussia	1	2.73691106313442e-47	Positive
F_g__unclassified_f__Sporormiaceae	F_g__Emericellopsis	1	2.73691106313442e-47	Positive
F_g__Saitozyma	F_g__unclassified_f__Didymellaceae	0.90625	0.00191781	Positive
F_g__Preussia	F_g__Emericellopsis	1	2.73691106313442e-47	Positive
F_g__Bullera	F_g__Dioszegia	1	2.73691106313442e-47	Positive
F_g__Bullera	F_g__Chlamydosporiella	1	2.73691106313442e-47	Positive
F_g__Tilachlidium	F_g__Kodamaea	0.959184	0.000164836	Positive
F_g__Septobasidium	F_g__Thermoascus	0.883788	0.00358965	Positive
F_g__Hormographiella	F_g__unclassified_o__Hypocreales	1	2.73691106313442e-47	Positive
F_g__unclassified_o__Pleosporales	F_g__Pichia	1	0	Positive
F_g__unclassified_o__Pleosporales	F_g__Botryotrichum	1	0	Positive
F_g__Pichia	F_g__Botryotrichum	1	0	Positive
F_g__Dioszegia	F_g__Chlamydosporiella	1	2.73691106313442e-47	Positive
