# Supplementary material for: Characterizing the rhythmic oscillations of gut bacterial and fungal communities and their rhythmic interactions in male cynomolgus monkeys
Source: Microbiol Spectr. 2024 Sep 25;12(11):e00722-24. doi: 10.1128/spectrum.00722-24 (PMC11537094; doi:10.1128/spectrum.00722-24)
Supplement: Table S4 — Bacteria-fungi correlations at ZT0 (D time point). [file spectrum.00722-24-s0005.xlsx]

## Sheet: Sheet1
Table S4. Bacteria-Fungi correlations at ZT0 (D time point)
Source	Target	Correlation	p_value	Positive or negative correlation
B_g__Lactobacillus	B_g__UCG-005	0.833333	0.0101755	Positive
B_g__Lactobacillus	B_g__Subdoligranulum	0.833333	0.0101755	Positive
B_g__Lactobacillus	B_g__Prevotellaceae_NK3B31_group	-0.857143	0.00653002	Negative
B_g__Lactobacillus	B_g__Alloprevotella	-0.809524	0.0149027	Negative
B_g__Lactobacillus	B_g__Mogibacterium	-0.809524	0.0149027	Negative
B_g__Lactobacillus	B_g__Prevotellaceae_UCG-003	-0.880952	0.00385032	Negative
B_g__Lactobacillus	B_g__Helicobacter	-0.880952	0.00385032	Negative
B_g__Lactobacillus	B_g__Eubacterium_eligens_group	0.904762	0.00200828	Positive
B_g__Lactobacillus	B_g__unclassified_f__Anaerovoracaceae	-0.809524	0.0149027	Negative
B_g__Prevotella	B_g__norank_f__Prevotellaceae	0.857143	0.00653002	Positive
B_g__Prevotella	B_g__unclassified_f__Prevotellaceae	0.857143	0.00653002	Positive
B_g__Prevotella	B_g__Prevotellaceae_UCG-001	0.833333	0.0101755	Positive
B_g__Bacillus	B_g__Blautia	-0.857143	0.00653002	Negative
B_g__Bacillus	B_g__Treponema	-0.857143	0.00653002	Negative
B_g__Bacillus	B_g__norank_f__Butyricicoccaceae	-0.833333	0.0101755	Negative
B_g__Bacillus	B_g__Ruminococcus_gauvreauii_group	-0.809524	0.0149027	Negative
B_g__Bacillus	B_g__unclassified_o__Burkholderiales	-0.928571	0.000862968	Negative
B_g__Bacillus	B_g__Ruminococcus_torques_group	-0.97619	3.3143960262001e-05	Negative
B_g__norank_f__Muribaculaceae	B_g__UCG-002	0.833333	0.0101755	Positive
B_g__norank_f__Muribaculaceae	B_g__norank_f__Eubacterium_coprostanoligenes_group	0.880952	0.00385032	Positive
B_g__norank_f__Muribaculaceae	B_g__norank_f__Erysipelotrichaceae	0.904762	0.00200828	Positive
B_g__norank_f__Muribaculaceae	B_g__norank_f__UCG-010	0.928571	0.000862968	Positive
B_g__norank_f__Muribaculaceae	B_g__Agathobacter	-0.809524	0.0149027	Negative
B_g__norank_f__Muribaculaceae	B_g__norank_f__Oscillospiraceae	0.833333	0.0101755	Positive
B_g__norank_f__Muribaculaceae	B_g__UCG-009	0.857143	0.00653002	Positive
B_g__norank_f__Muribaculaceae	B_g__Negativibacillus	-0.809524	0.0149027	Negative
B_g__norank_f__Muribaculaceae	B_g__Monoglobus	0.809524	0.0149027	Positive
B_g__norank_f__Muribaculaceae	B_g__Oscillibacter	0.833333	0.0101755	Positive
B_g__norank_f__Muribaculaceae	B_g__dgA-11_gut_group	0.80241	0.0165407	Positive
B_g__norank_f__Muribaculaceae	B_g__unclassified_f__Oscillospiraceae	0.928571	0.000862968	Positive
B_g__UCG-002	B_g__norank_f__Eubacterium_coprostanoligenes_group	0.952381	0.0002604	Positive
B_g__UCG-002	B_g__norank_f__Erysipelotrichaceae	0.904762	0.00200828	Positive
B_g__UCG-002	B_g__norank_f__UCG-010	0.809524	0.0149027	Positive
B_g__UCG-002	B_g__norank_f__Oscillospiraceae	0.904762	0.00200828	Positive
B_g__UCG-002	B_g__unclassified_f__Oscillospiraceae	0.952381	0.0002604	Positive
B_g__UCG-005	B_g__Prevotellaceae_UCG-003	-0.904762	0.00200828	Negative
B_g__UCG-005	B_g__Helicobacter	-0.880952	0.00385032	Negative
B_g__Streptococcus	B_g__unclassified_f__Ruminococcaceae	0.857143	0.00653002	Positive
B_g__Streptococcus	B_g__norank_f__norank_o__Chloroplast	0.952381	0.0002604	Positive
B_g__Blautia	B_g__Oribacterium	-0.952381	0.0002604	Negative
B_g__Blautia	B_g__Phascolarctobacterium	-0.809524	0.0149027	Negative
B_g__Blautia	B_g__norank_f__Butyricicoccaceae	0.928571	0.000862968	Positive
B_g__Blautia	B_g__Marvinbryantia	0.857143	0.00653002	Positive
B_g__Blautia	B_g__Ruminococcus_torques_group	0.904762	0.00200828	Positive
B_g__unclassified_f__Lachnospiraceae	B_g__Faecalibacterium	0.952381	0.0002604	Positive
B_g__unclassified_f__Lachnospiraceae	B_g__norank_f__norank_o__Clostridia_UCG-014	0.809524	0.0149027	Positive
B_g__unclassified_f__Lachnospiraceae	B_g__Anaerostipes	0.880952	0.00385032	Positive
B_g__unclassified_f__Lachnospiraceae	B_g__Coprococcus	0.880952	0.00385032	Positive
B_g__unclassified_f__Lachnospiraceae	B_g__Mogibacterium	-0.833333	0.0101755	Negative
B_g__unclassified_f__Lachnospiraceae	B_g__norank_f__p-2534-18B5_gut_group	-0.857143	0.00653002	Negative
B_g__unclassified_f__Lachnospiraceae	B_g__Eubacterium_siraeum_group	0.928571	0.000862968	Positive
B_g__unclassified_f__Lachnospiraceae	B_g__Lachnospira	0.809524	0.0149027	Positive
B_g__unclassified_f__Lachnospiraceae	B_g__Butyricicoccus	0.857143	0.00653002	Positive
B_g__unclassified_f__Lachnospiraceae	B_g__Actinobacillus	0.80241	0.0165407	Positive
B_g__Faecalibacterium	B_g__Anaerostipes	0.952381	0.0002604	Positive
B_g__Faecalibacterium	B_g__Coprococcus	0.928571	0.000862968	Positive
B_g__Faecalibacterium	B_g__norank_f__p-2534-18B5_gut_group	-0.904762	0.00200828	Negative
B_g__Faecalibacterium	B_g__Roseburia	0.857143	0.00653002	Positive
B_g__Faecalibacterium	B_g__Eubacterium_siraeum_group	0.952381	0.0002604	Positive
B_g__Faecalibacterium	B_g__Butyricicoccus	0.952381	0.0002604	Positive
B_g__Faecalibacterium	B_g__Actinobacillus	0.89822	0.0024388	Positive
B_g__norank_f__norank_o__RF39	B_g__Bifidobacterium	0.829515	0.010858	Positive
B_g__norank_f__norank_o__RF39	B_g__norank_f__Prevotellaceae	-0.857143	0.00653002	Negative
B_g__norank_f__norank_o__RF39	B_g__Phascolarctobacterium	-0.833333	0.0101755	Negative
B_g__norank_f__norank_o__RF39	B_g__Holdemanella	0.880952	0.00385032	Positive
B_g__norank_f__norank_o__Clostridia_UCG-014	B_g__Marvinbryantia	0.97619	3.3143960262001e-05	Positive
B_g__Eubacterium_ruminantium_group	B_g__Parabacteroides	0.857143	0.00653002	Positive
B_g__Eubacterium_ruminantium_group	B_g__unclassified_o__Bacteroidales	0.880952	0.00385032	Positive
B_g__Subdoligranulum	B_g__Prevotellaceae_NK3B31_group	-0.880952	0.00385032	Negative
B_g__Subdoligranulum	B_g__UCG-003	-0.928571	0.000862968	Negative
B_g__norank_f__Eubacterium_coprostanoligenes_group	B_g__norank_f__Erysipelotrichaceae	0.880952	0.00385032	Positive
B_g__norank_f__Eubacterium_coprostanoligenes_group	B_g__norank_f__UCG-010	0.809524	0.0149027	Positive
B_g__norank_f__Eubacterium_coprostanoligenes_group	B_g__norank_f__Oscillospiraceae	0.857143	0.00653002	Positive
B_g__norank_f__Eubacterium_coprostanoligenes_group	B_g__unclassified_f__Oscillospiraceae	0.952381	0.0002604	Positive
B_g__Bifidobacterium	B_g__Christensenellaceae_R-7_group	0.853913	0.00696529	Positive
B_g__Bifidobacterium	B_g__Alloprevotella	-0.87831	0.00410393	Negative
B_g__Bifidobacterium	B_g__Lachnospiraceae_NK3A20_group	0.902708	0.00213765	Positive
B_g__Bifidobacterium	B_g__unclassified_f__Prevotellaceae	-0.805118	0.0159046	Negative
B_g__Bifidobacterium	B_g__Ruminococcus_gauvreauii_group	0.829515	0.010858	Positive
B_g__Ruminococcus	B_g__Peptococcus	-0.809524	0.0149027	Negative
B_g__Ruminococcus	B_g__Prevotellaceae_UCG-001	0.880952	0.00385032	Positive
B_g__Christensenellaceae_R-7_group	B_g__Treponema	0.833333	0.0101755	Positive
B_g__Christensenellaceae_R-7_group	B_g__Lachnospiraceae_NK3A20_group	0.904762	0.00200828	Positive
B_g__Christensenellaceae_R-7_group	B_g__Peptococcus	0.809524	0.0149027	Positive
B_g__Rikenellaceae_RC9_gut_group	B_g__Agathobacter	-0.809524	0.0149027	Negative
B_g__Rikenellaceae_RC9_gut_group	B_g__UCG-003	0.809524	0.0149027	Positive
B_g__Anaerostipes	B_g__Coprococcus	0.833333	0.0101755	Positive
B_g__Anaerostipes	B_g__Roseburia	0.952381	0.0002604	Positive
B_g__Anaerostipes	B_g__Eubacterium_siraeum_group	0.952381	0.0002604	Positive
B_g__Anaerostipes	B_g__Butyricicoccus	0.857143	0.00653002	Positive
B_g__Anaerostipes	B_g__Actinobacillus	0.814386	0.0138443	Positive
B_g__norank_f__Prevotellaceae	B_g__Phascolarctobacterium	0.904762	0.00200828	Positive
B_g__norank_f__Prevotellaceae	B_g__Holdemanella	-0.880952	0.00385032	Negative
B_g__norank_f__Prevotellaceae	B_g__unclassified_f__Prevotellaceae	0.809524	0.0149027	Positive
B_g__Dorea	B_g__UCG-009	-0.809524	0.0149027	Negative
B_g__Dorea	B_g__Actinobacillus	0.80241	0.0165407	Positive
B_g__Dorea	B_g__Oscillibacter	-0.880952	0.00385032	Negative
B_g__Dialister	B_g__Roseburia	0.833333	0.0101755	Positive
B_g__norank_f__norank_o__norank_c__norank_p__WPS-2	B_g__norank_f__Ruminococcaceae	0.872872	0.00465921	Positive
B_g__norank_f__norank_o__norank_c__norank_p__WPS-2	B_g__unclassified_k__norank_d__Bacteria	0.872872	0.00465921	Positive
B_g__NK4A214_group	B_g__norank_f__Erysipelotrichaceae	0.880952	0.00385032	Positive
B_g__NK4A214_group	B_g__norank_f__Ruminococcaceae	0.857143	0.00653002	Positive
B_g__NK4A214_group	B_g__norank_f__UCG-010	0.880952	0.00385032	Positive
B_g__NK4A214_group	B_g__Lachnospira	-0.809524	0.0149027	Negative
B_g__NK4A214_group	B_g__norank_f__Oscillospiraceae	0.833333	0.0101755	Positive
B_g__NK4A214_group	B_g__UCG-009	0.97619	3.3143960262001e-05	Positive
B_g__NK4A214_group	B_g__CAG-873	0.862489	0.00584863	Positive
B_g__NK4A214_group	B_g__Actinobacillus	-0.80241	0.0165407	Negative
B_g__NK4A214_group	B_g__unclassified_k__norank_d__Bacteria	0.833333	0.0101755	Positive
B_g__NK4A214_group	B_g__Family_XIII_AD3011_group	1	0	Positive
B_g__NK4A214_group	B_g__Oscillibacter	0.928571	0.000862968	Positive
B_g__NK4A214_group	B_g__Rodentibacter	-0.913223	0.00152914	Negative
B_g__NK4A214_group	B_g__dgA-11_gut_group	0.99403	5.29615351564429e-07	Positive
B_g__Coprococcus	B_g__Eubacterium_siraeum_group	0.833333	0.0101755	Positive
B_g__Coprococcus	B_g__Butyricicoccus	0.928571	0.000862968	Positive
B_g__Coprococcus	B_g__Actinobacillus	0.850315	0.00747141	Positive
B_g__Coprococcus	B_g__Fusicatenibacter	0.857143	0.00653002	Positive
B_g__Coprococcus	B_g__unclassified_o__Burkholderiales	0.809524	0.0149027	Positive
B_g__Oribacterium	B_g__norank_f__Butyricicoccaceae	-0.857143	0.00653002	Negative
B_g__Oribacterium	B_g__Eubacterium_hallii_group	-0.833333	0.0101755	Negative
B_g__Oribacterium	B_g__Ruminococcus_torques_group	-0.857143	0.00653002	Negative
B_g__Phascolarctobacterium	B_g__Prevotellaceae_NK3B31_group	0.880952	0.00385032	Positive
B_g__Phascolarctobacterium	B_g__Holdemanella	-0.809524	0.0149027	Negative
B_g__Eubacterium_nodatum_group	B_g__Prevotellaceae_NK3B31_group	0.857143	0.00653002	Positive
B_g__Prevotellaceae_NK3B31_group	B_g__norank_f__Butyricicoccaceae	-0.809524	0.0149027	Negative
B_g__Prevotellaceae_NK3B31_group	B_g__Eubacterium_hallii_group	-0.857143	0.00653002	Negative
B_g__Treponema	B_g__Lachnospiraceae_NK3A20_group	0.809524	0.0149027	Positive
B_g__norank_f__Butyricicoccaceae	B_g__Marvinbryantia	0.857143	0.00653002	Positive
B_g__norank_f__Butyricicoccaceae	B_g__unclassified_o__Burkholderiales	0.809524	0.0149027	Positive
B_g__norank_f__Butyricicoccaceae	B_g__Ruminococcus_torques_group	0.880952	0.00385032	Positive
B_g__Holdemanella	B_g__Solobacterium	0.904762	0.00200828	Positive
B_g__Holdemanella	B_g__Erysipelotrichaceae_UCG-006	0.857143	0.00653002	Positive
B_g__Holdemanella	B_g__unclassified_o__Oscillospirales	0.809524	0.0149027	Positive
B_g__norank_f__Erysipelotrichaceae	B_g__norank_f__UCG-010	0.952381	0.0002604	Positive
B_g__norank_f__Erysipelotrichaceae	B_g__norank_f__Oscillospiraceae	0.928571	0.000862968	Positive
B_g__norank_f__Erysipelotrichaceae	B_g__UCG-009	0.928571	0.000862968	Positive
B_g__norank_f__Erysipelotrichaceae	B_g__Family_XIII_AD3011_group	0.880952	0.00385032	Positive
B_g__norank_f__Erysipelotrichaceae	B_g__Oscillibacter	0.880952	0.00385032	Positive
B_g__norank_f__Erysipelotrichaceae	B_g__dgA-11_gut_group	0.862291	0.00587299	Positive
B_g__norank_f__Erysipelotrichaceae	B_g__unclassified_f__Oscillospiraceae	0.97619	3.3143960262001e-05	Positive
B_g__Solobacterium	B_g__Catenibacterium	0.833333	0.0101755	Positive
B_g__Solobacterium	B_g__Erysipelotrichaceae_UCG-006	0.833333	0.0101755	Positive
B_g__Solobacterium	B_g__unclassified_o__Oscillospirales	0.904762	0.00200828	Positive
B_g__norank_f__Ruminococcaceae	B_g__CAG-873	0.862489	0.00584863	Positive
B_g__norank_f__Ruminococcaceae	B_g__Family_XIII_AD3011_group	0.857143	0.00653002	Positive
B_g__norank_f__Ruminococcaceae	B_g__Rodentibacter	-0.913223	0.00152914	Negative
B_g__norank_f__Ruminococcaceae	B_g__Coriobacteriaceae_UCG-003	0.809524	0.0149027	Positive
B_g__norank_f__Ruminococcaceae	B_g__dgA-11_gut_group	0.838338	0.00932312	Positive
B_g__Alloprevotella	B_g__Prevotellaceae_UCG-003	0.928571	0.000862968	Positive
B_g__Alloprevotella	B_g__unclassified_f__Prevotellaceae	0.833333	0.0101755	Positive
B_g__Alloprevotella	B_g__Ruminococcus_gauvreauii_group	-0.857143	0.00653002	Negative
B_g__unclassified_c__Clostridia	B_g__Lachnospiraceae_XPB1014_group	0.951503	0.000274893	Positive
B_g__unclassified_c__Clostridia	B_g__Peptococcus	0.809524	0.0149027	Positive
B_g__norank_f__UCG-010	B_g__Agathobacter	-0.833333	0.0101755	Negative
B_g__norank_f__UCG-010	B_g__norank_f__Oscillospiraceae	0.880952	0.00385032	Positive
B_g__norank_f__UCG-010	B_g__UCG-009	0.904762	0.00200828	Positive
B_g__norank_f__UCG-010	B_g__Lachnospiraceae_NK4A136_group	-0.833333	0.0101755	Negative
B_g__norank_f__UCG-010	B_g__Family_XIII_AD3011_group	0.880952	0.00385032	Positive
B_g__norank_f__UCG-010	B_g__Oscillibacter	0.857143	0.00653002	Positive
B_g__norank_f__UCG-010	B_g__dgA-11_gut_group	0.874267	0.00451239	Positive
B_g__norank_f__UCG-010	B_g__unclassified_f__Oscillospiraceae	0.928571	0.000862968	Positive
B_g__Agathobacter	B_g__Mogibacterium	-0.833333	0.0101755	Negative
B_g__Agathobacter	B_g__Negativibacillus	0.809524	0.0149027	Positive
B_g__Agathobacter	B_g__Helicobacter	-0.880952	0.00385032	Negative
B_g__Agathobacter	B_g__Lachnospiraceae_NK4A136_group	0.952381	0.0002604	Positive
B_g__Agathobacter	B_g__unclassified_f__Anaerovoracaceae	-0.880952	0.00385032	Negative
B_g__Mogibacterium	B_g__Lachnospira	-0.928571	0.000862968	Negative
B_g__Mogibacterium	B_g__Helicobacter	0.833333	0.0101755	Positive
B_g__Mogibacterium	B_g__unclassified_f__Anaerovoracaceae	0.928571	0.000862968	Positive
B_g__norank_f__p-2534-18B5_gut_group	B_g__Eubacterium_siraeum_group	-0.857143	0.00653002	Negative
B_g__norank_f__p-2534-18B5_gut_group	B_g__Lachnospira	-0.809524	0.0149027	Negative
B_g__norank_f__p-2534-18B5_gut_group	B_g__Butyricicoccus	-0.904762	0.00200828	Negative
B_g__norank_f__p-2534-18B5_gut_group	B_g__CAG-873	0.862489	0.00584863	Positive
B_g__norank_f__p-2534-18B5_gut_group	B_g__Actinobacillus	-0.850315	0.00747141	Negative
B_g__norank_f__p-2534-18B5_gut_group	B_g__Colidextribacter	0.833333	0.0101755	Positive
B_g__norank_f__p-2534-18B5_gut_group	B_g__Rodentibacter	-0.837121	0.00952604	Negative
B_g__norank_f__p-2534-18B5_gut_group	B_g__dgA-11_gut_group	0.80241	0.0165407	Positive
B_g__Roseburia	B_g__Eubacterium_siraeum_group	0.857143	0.00653002	Positive
B_g__Eubacterium_siraeum_group	B_g__Butyricicoccus	0.833333	0.0101755	Positive
B_g__Lachnospira	B_g__CAG-873	-0.913223	0.00152914	Negative
B_g__Lachnospira	B_g__unclassified_k__norank_d__Bacteria	-0.880952	0.00385032	Negative
B_g__Lachnospira	B_g__Family_XIII_AD3011_group	-0.809524	0.0149027	Negative
B_g__Lachnospira	B_g__unclassified_f__Anaerovoracaceae	-0.809524	0.0149027	Negative
B_g__Lachnospira	B_g__dgA-11_gut_group	-0.838338	0.00932312	Negative
B_g__Lachnospiraceae_NK3A20_group	B_g__Catenibacterium	0.833333	0.0101755	Positive
B_g__Lachnospiraceae_NK3A20_group	B_g__unclassified_o__Oscillospirales	0.833333	0.0101755	Positive
B_g__UCG-003	B_g__Collinsella	-0.833333	0.0101755	Negative
B_g__norank_f__Oscillospiraceae	B_g__UCG-009	0.904762	0.00200828	Positive
B_g__norank_f__Oscillospiraceae	B_g__Family_XIII_AD3011_group	0.833333	0.0101755	Positive
B_g__norank_f__Oscillospiraceae	B_g__Oscillibacter	0.857143	0.00653002	Positive
B_g__norank_f__Oscillospiraceae	B_g__dgA-11_gut_group	0.814386	0.0138443	Positive
B_g__norank_f__Oscillospiraceae	B_g__unclassified_f__Oscillospiraceae	0.904762	0.00200828	Positive
B_g__Intestinibacter	B_g__Phoenicibacter	0.833333	0.0101755	Positive
B_g__Prevotellaceae_UCG-003	B_g__unclassified_o__Bacteroidales	0.809524	0.0149027	Positive
B_g__Collinsella	B_g__Negativibacillus	0.904762	0.00200828	Positive
B_g__UCG-009	B_g__Family_XIII_AD3011_group	0.97619	3.3143960262001e-05	Positive
B_g__UCG-009	B_g__Oscillibacter	0.97619	3.3143960262001e-05	Positive
B_g__UCG-009	B_g__Rodentibacter	-0.824438	0.0118093	Negative
B_g__UCG-009	B_g__dgA-11_gut_group	0.970077	6.54855883112059e-05	Positive
B_g__UCG-009	B_g__unclassified_f__Oscillospiraceae	0.857143	0.00653002	Positive
B_g__Butyricicoccus	B_g__Actinobacillus	0.970077	6.54855883112059e-05	Positive
B_g__Helicobacter	B_g__Lachnospiraceae_NK4A136_group	-0.833333	0.0101755	Negative
B_g__Helicobacter	B_g__Fusicatenibacter	-0.857143	0.00653002	Negative
B_g__Helicobacter	B_g__unclassified_f__Anaerovoracaceae	0.809524	0.0149027	Positive
B_g__Parabacteroides	B_g__unclassified_o__Bacteroidales	0.809524	0.0149027	Positive
B_g__Parabacteroides	B_g__Lachnospiraceae_FCS020_group	-0.880952	0.00385032	Negative
B_g__unclassified_f__Prevotellaceae	B_g__Peptococcus	-0.880952	0.00385032	Negative
B_g__unclassified_f__Prevotellaceae	B_g__Prevotellaceae_UCG-001	0.904762	0.00200828	Positive
B_g__unclassified_f__Prevotellaceae	B_g__norank_f__Eggerthellaceae	-0.833333	0.0101755	Negative
B_g__CAG-873	B_g__unclassified_k__norank_d__Bacteria	0.862489	0.00584863	Positive
B_g__CAG-873	B_g__Family_XIII_AD3011_group	0.862489	0.00584863	Positive
B_g__CAG-873	B_g__Rodentibacter	-0.864865	0.00556105	Negative
B_g__CAG-873	B_g__dgA-11_gut_group	0.867669	0.00523354	Positive
B_g__Lachnospiraceae_NK4A136_group	B_g__unclassified_f__Anaerovoracaceae	-0.833333	0.0101755	Negative
B_g__Actinobacillus	B_g__Family_XIII_AD3011_group	-0.80241	0.0165407	Negative
B_g__Actinobacillus	B_g__dgA-11_gut_group	-0.819277	0.0128286	Negative
B_g__Peptococcus	B_g__Colidextribacter	0.880952	0.00385032	Positive
B_g__Peptococcus	B_g__Prevotellaceae_UCG-001	-0.928571	0.000862968	Negative
B_g__Peptococcus	B_g__Rodentibacter	-0.875172	0.00441876	Negative
B_g__Peptococcus	B_g__norank_f__Eggerthellaceae	0.809524	0.0149027	Positive
B_g__unclassified_k__norank_d__Bacteria	B_g__Family_XIII_AD3011_group	0.833333	0.0101755	Positive
B_g__unclassified_k__norank_d__Bacteria	B_g__dgA-11_gut_group	0.850315	0.00747141	Positive
B_g__Catenibacterium	B_g__unclassified_o__Oscillospirales	0.880952	0.00385032	Positive
B_g__Catenibacterium	B_g__unclassified_o__Coriobacteriales	-0.857143	0.00653002	Negative
B_g__Family_XIII_AD3011_group	B_g__Oscillibacter	0.928571	0.000862968	Positive
B_g__Family_XIII_AD3011_group	B_g__Rodentibacter	-0.913223	0.00152914	Negative
B_g__Family_XIII_AD3011_group	B_g__dgA-11_gut_group	0.99403	5.29615351564429e-07	Positive
B_g__Fusicatenibacter	B_g__Ruminococcus_gauvreauii_group	0.809524	0.0149027	Positive
B_g__unclassified_f__Anaerovoracaceae	B_g__unclassified_o__Coriobacteriales	-0.833333	0.0101755	Negative
B_g__Colidextribacter	B_g__Rodentibacter	-0.849805	0.00754494	Negative
B_g__Colidextribacter	B_g__norank_f__Eggerthellaceae	0.880952	0.00385032	Positive
B_g__norank_f__Lachnospiraceae	B_g__unclassified_o__Burkholderiales	0.904762	0.00200828	Positive
B_g__norank_f__Lachnospiraceae	B_g__Ruminococcus_torques_group	0.809524	0.0149027	Positive
B_g__Oscillibacter	B_g__dgA-11_gut_group	0.922172	0.00111082	Positive
B_g__Oscillibacter	B_g__unclassified_f__Oscillospiraceae	0.809524	0.0149027	Positive
B_g__unclassified_f__Ruminococcaceae	B_g__Candidatus_Saccharimonas	0.857143	0.00653002	Positive
B_g__Rodentibacter	B_g__dgA-11_gut_group	-0.905948	0.00193593	Negative
B_g__unclassified_o__Burkholderiales	B_g__Ruminococcus_torques_group	0.952381	0.0002604	Positive
B_g__UCG-002	F_g__Fusarium	-0.880952	0.00385032	Negative
B_g__UCG-002	F_g__Thermoascus	-0.87831	0.00410393	Negative
B_g__UCG-005	F_g__Didymella	-0.902708	0.00213765	Negative
B_g__UCG-005	F_g__Symmetrospora	-0.805118	0.0159046	Negative
B_g__Streptococcus	F_g__Occultifur	-0.833333	0.0101755	Negative
B_g__Streptococcus	F_g__Xeromyces	-0.80241	0.0165407	Negative
B_g__Streptococcus	F_g__unclassified_f__Ustilaginaceae	-0.80241	0.0165407	Negative
B_g__Sarcina	F_g__Wallemia	0.809524	0.0149027	Positive
B_g__Sarcina	F_g__Myxotrichum	0.829515	0.010858	Positive
B_g__norank_f__Eubacterium_coprostanoligenes_group	F_g__Niesslia	0.849805	0.00754494	Positive
B_g__norank_f__Eubacterium_coprostanoligenes_group	F_g__Thermoascus	-0.805118	0.0159046	Negative
B_g__Ruminococcus	F_g__Fungi_gen_Incertae_sedis	0.833333	0.0101755	Positive
B_g__norank_f__Prevotellaceae	F_g__Trichomonascus	0.845594	0.00817017	Positive
B_g__Dialister	F_g__Papiliotrema	0.809524	0.0149027	Positive
B_g__norank_f__norank_o__norank_c__norank_p__WPS-2	F_g__Paraconiothyrium	0.810575	0.0146698	Positive
B_g__norank_f__norank_o__norank_c__norank_p__WPS-2	F_g__Hanseniaspora	0.900919	0.00225457	Positive
B_g__norank_f__norank_o__norank_c__norank_p__WPS-2	F_g__Rhodotorula	0.875	0.00443649	Positive
B_g__Coprococcus	F_g__Erythrobasidium	-0.845594	0.00817017	Negative
B_g__Eubacterium_nodatum_group	F_g__Pyxidiophora	-0.809524	0.0149027	Negative
B_g__Treponema	F_g__Diutina	0.904762	0.00200828	Positive
B_g__Treponema	F_g__Paraconiothyrium	0.805118	0.0159046	Positive
B_g__Holdemanella	F_g__Trichomonascus	-0.872872	0.00465921	Negative
B_g__norank_f__Erysipelotrichaceae	F_g__Fusarium	-0.857143	0.00653002	Negative
B_g__norank_f__Erysipelotrichaceae	F_g__Pyxidiophora	-0.809524	0.0149027	Negative
B_g__norank_f__Erysipelotrichaceae	F_g__Thermoascus	-0.902708	0.00213765	Negative
B_g__Solobacterium	F_g__Mucor	-0.845594	0.00817017	Negative
B_g__Alloprevotella	F_g__Symmetrospora	0.853913	0.00696529	Positive
B_g__unclassified_c__Clostridia	F_g__Cladosporium	-0.809524	0.0149027	Negative
B_g__unclassified_c__Clostridia	F_g__Scopulariopsis	-0.862489	0.00584863	Negative
B_g__norank_f__UCG-010	F_g__Thermoascus	-0.902708	0.00213765	Negative
B_g__Agathobacter	F_g__Wallemia	-0.833333	0.0101755	Negative
B_g__norank_f__p-2534-18B5_gut_group	F_g__Talaromyces	-0.809524	0.0149027	Negative
B_g__Lachnospira	F_g__Trichoderma	0.833333	0.0101755	Positive
B_g__norank_f__Oscillospiraceae	F_g__Thermoascus	-0.902708	0.00213765	Negative
B_g__Intestinibacter	F_g__Niesslia	0.913223	0.00152914	Positive
B_g__Intestinibacter	F_g__Hannaella	-0.886243	0.00337334	Negative
B_g__Prevotellaceae_UCG-003	F_g__Symmetrospora	0.902708	0.00213765	Positive
B_g__Collinsella	F_g__Candida	-0.904762	0.00200828	Negative
B_g__Butyricicoccus	F_g__Talaromyces	0.880952	0.00385032	Positive
B_g__Butyricicoccus	F_g__Vishniacozyma	0.809524	0.0149027	Positive
B_g__Butyricicoccus	F_g__Blastobotrys	0.862489	0.00584863	Positive
B_g__Butyricicoccus	F_g__Erythrobasidium	-0.845594	0.00817017	Negative
B_g__Negativibacillus	F_g__Candida	-0.809524	0.0149027	Negative
B_g__Negativibacillus	F_g__Meyerozyma	0.833333	0.0101755	Positive
B_g__Lachnospiraceae_XPB1014_group	F_g__Penicillium	-0.829515	0.010858	Negative
B_g__Lachnospiraceae_XPB1014_group	F_g__Occultifur	-0.805118	0.0159046	Negative
B_g__Lachnospiraceae_XPB1014_group	F_g__Scopulariopsis	-0.805807	0.0157452	Negative
B_g__Clostridium_sensu_stricto_1	F_g__unclassified_o__Hypocreales	-0.811754	0.0144111	Negative
B_g__CAG-873	F_g__Trichocladium	0.813733	0.0139834	Positive
B_g__CAG-873	F_g__unclassified_f__Mortierellaceae	0.813733	0.0139834	Positive
B_g__CAG-873	F_g__Paraphoma	0.813733	0.0139834	Positive
B_g__Lachnospiraceae_NK4A136_group	F_g__Wallemia	-0.833333	0.0101755	Negative
B_g__Lachnospiraceae_NK4A136_group	F_g__Meyerozyma	0.809524	0.0149027	Positive
B_g__Actinobacillus	F_g__Talaromyces	0.838338	0.00932312	Positive
B_g__Actinobacillus	F_g__Vishniacozyma	0.850315	0.00747141	Positive
B_g__Actinobacillus	F_g__Blastobotrys	0.918708	0.00126246	Positive
B_g__Actinobacillus	F_g__Erythrobasidium	-0.864394	0.00561735	Negative
B_g__Eubacterium_eligens_group	F_g__Fusarium	0.809524	0.0149027	Positive
B_g__Eubacterium_eligens_group	F_g__Sporobolomyces	0.837121	0.00952604	Positive
B_g__Peptococcus	F_g__Blastobotrys	-0.811754	0.0144111	Negative
B_g__Catenibacterium	F_g__Wallemia	0.809524	0.0149027	Positive
B_g__Catenibacterium	F_g__Myxotrichum	0.805118	0.0159046	Positive
B_g__Catenibacterium	F_g__unclassified_o__Helotiales	0.845594	0.00817017	Positive
B_g__Catenibacterium	F_g__Debaryomyces	0.837121	0.00952604	Positive
B_g__Erysipelotrichaceae_UCG-006	F_g__Fusarium	-0.809524	0.0149027	Negative
B_g__Erysipelotrichaceae_UCG-006	F_g__Dipodascaceae_gen_Incertae_sedis	-0.853913	0.00696529	Negative
B_g__Erysipelotrichaceae_UCG-006	F_g__Thermoascus	-0.829515	0.010858	Negative
B_g__Fusicatenibacter	F_g__Candida	-0.833333	0.0101755	Negative
B_g__Fusicatenibacter	F_g__Meyerozyma	0.928571	0.000862968	Positive
B_g__Fusicatenibacter	F_g__Erythrobasidium	-0.872872	0.00465921	Negative
B_g__Colidextribacter	F_g__Vishniacozyma	-0.809524	0.0149027	Negative
B_g__Colidextribacter	F_g__Coprinellus	0.805118	0.0159046	Positive
B_g__Colidextribacter	F_g__Blastobotrys	-0.913223	0.00152914	Negative
B_g__Senegalimassilia	F_g__Coprinellus	0.853913	0.00696529	Positive
B_g__unclassified_f__Ruminococcaceae	F_g__Dipodascaceae_gen_Incertae_sedis	-0.853913	0.00696529	Negative
B_g__unclassified_f__Ruminococcaceae	F_g__unclassified_f__Ustilaginaceae	-0.934148	0.000679106	Negative
B_g__Sphaerochaeta	F_g__Occultifur	0.833333	0.0101755	Positive
B_g__Sphaerochaeta	F_g__Cystobasidium	0.913223	0.00152914	Positive
B_g__unclassified_o__Oscillospirales	F_g__Wallemia	0.809524	0.0149027	Positive
B_g__unclassified_o__Oscillospirales	F_g__Myxotrichum	0.87831	0.00410393	Positive
B_g__unclassified_o__Oscillospirales	F_g__Debaryomyces	0.811754	0.0144111	Positive
B_g__unclassified_o__Oscillospirales	F_g__Mucor	-0.845594	0.00817017	Negative
B_g__Candidatus_Saccharimonas	F_g__Dipodascaceae_gen_Incertae_sedis	-0.927105	0.00091618	Negative
B_g__Candidatus_Saccharimonas	F_g__Hanseniaspora	-0.837121	0.00952604	Negative
B_g__Candidatus_Saccharimonas	F_g__unclassified_f__Ustilaginaceae	-0.89822	0.0024388	Negative
B_g__Rodentibacter	F_g__Blastobotrys	0.831081	0.0105747	Positive
B_g__Olsenella	F_g__Zasmidium	-0.845594	0.00817017	Negative
B_g__norank_f__norank_o__Chloroplast	F_g__Filobasidium	0.805118	0.0159046	Positive
B_g__Phoenicibacter	F_g__Niesslia	0.824438	0.0118093	Positive
B_g__Phoenicibacter	F_g__Geotrichum	-0.805118	0.0159046	Negative
B_g__Fournierella	F_g__unclassified_o__Helotiales	-0.845594	0.00817017	Negative
B_g__norank_f__Eggerthellaceae	F_g__Naganishia	0.872872	0.00465921	Positive
B_g__norank_f__Eggerthellaceae	F_g__Blastobotrys	-0.938591	0.000552616	Negative
B_g__Coriobacteriaceae_UCG-003	F_g__Diutina	0.809524	0.0149027	Positive
B_g__Coriobacteriaceae_UCG-003	F_g__Cladosporium	-0.857143	0.00653002	Negative
B_g__Coriobacteriaceae_UCG-003	F_g__Cutaneotrichosporon	-0.845594	0.00817017	Negative
B_g__Enterorhabdus	F_g__Filobasidium	0.805118	0.0159046	Positive
B_g__unclassified_o__Coriobacteriales	F_g__Thermoascus	0.805118	0.0159046	Positive
B_g__unclassified_f__Oscillospiraceae	F_g__Fusarium	-0.880952	0.00385032	Negative
B_g__unclassified_f__Oscillospiraceae	F_g__Thermoascus	-0.902708	0.00213765	Negative
F_g__Aspergillus	F_g__Stephanonectria	-0.849805	0.00754494	Negative
F_g__Aspergillus	F_g__Simplicillium	-0.845594	0.00817017	Negative
F_g__Acremonium	F_g__Kurtzmaniella	0.805118	0.0159046	Positive
F_g__Acremonium	F_g__Stephanonectria	0.862489	0.00584863	Positive
F_g__Acremonium	F_g__Simplicillium	0.872872	0.00465921	Positive
F_g__Penicillium	F_g__Xeromyces	0.850315	0.00747141	Positive
F_g__Talaromyces	F_g__unclassified_k__Fungi	0.809524	0.0149027	Positive
F_g__Talaromyces	F_g__Vishniacozyma	0.833333	0.0101755	Positive
F_g__Fusarium	F_g__Wickerhamomyces	0.814386	0.0138443	Positive
F_g__Fusarium	F_g__Thermoascus	0.927105	0.00091618	Positive
F_g__Wallemia	F_g__Myxotrichum	0.87831	0.00410393	Positive
F_g__Wallemia	F_g__unclassified_o__Helotiales	0.845594	0.00817017	Positive
F_g__Wallemia	F_g__Debaryomyces	0.913223	0.00152914	Positive
F_g__Candida	F_g__Meyerozyma	-0.880952	0.00385032	Negative
F_g__Meyerozyma	F_g__Erythrobasidium	-0.845594	0.00817017	Negative
F_g__Trichoderma	F_g__Coprinellus	-0.829515	0.010858	Negative
F_g__Trichoderma	F_g__Cutaneotrichosporon	0.872872	0.00465921	Positive
F_g__unclassified_k__Fungi	F_g__Vishniacozyma	0.880952	0.00385032	Positive
F_g__unclassified_k__Fungi	F_g__Coprinellus	-0.87831	0.00410393	Negative
F_g__unclassified_k__Fungi	F_g__Erythrobasidium	-0.845594	0.00817017	Negative
F_g__Papiliotrema	F_g__Cystobasidium	0.849805	0.00754494	Positive
F_g__Occultifur	F_g__Xeromyces	0.826362	0.0114428	Positive
F_g__Niesslia	F_g__Hannaella	-0.854909	0.0068291	Negative
F_g__Vishniacozyma	F_g__Coprinellus	-0.87831	0.00410393	Negative
F_g__Vishniacozyma	F_g__Blastobotrys	0.862489	0.00584863	Positive
F_g__Vishniacozyma	F_g__Erythrobasidium	-0.872872	0.00465921	Negative
F_g__Paraconiothyrium	F_g__Hanseniaspora	0.870791	0.00488375	Positive
F_g__Didymella	F_g__Groenewaldozyma	0.894427	0.00271368	Positive
F_g__Scopulariopsis	F_g__Zasmidium	0.900919	0.00225457	Positive
F_g__Scopulariopsis	F_g__Pichia	0.813733	0.0139834	Positive
F_g__Thelebolus	F_g__unclassified_f__Metschnikowiaceae	1	2.73691106313442e-47	Positive
F_g__Thelebolus	F_g__Preussia	1	2.73691106313442e-47	Positive
F_g__Thelebolus	F_g__unclassified_f__Chaetomiaceae	1	2.73691106313442e-47	Positive
F_g__Thelebolus	F_g__Schizothecium	1	2.73691106313442e-47	Positive
F_g__Thelebolus	F_g__unclassified_f__Thelebolaceae	1	2.73691106313442e-47	Positive
F_g__Thelebolus	F_g__Myriangiales_gen_Incertae_sedis	1	2.73691106313442e-47	Positive
F_g__Thelebolus	F_g__Saitozyma	1	2.73691106313442e-47	Positive
F_g__Thelebolus	F_g__unclassified_p__Ascomycota	1	2.73691106313442e-47	Positive
F_g__Zasmidium	F_g__Kurtzmaniella	0.866476	0.00537127	Positive
F_g__Zasmidium	F_g__unclassified_o__Pleosporales	0.875	0.00443649	Positive
F_g__Zasmidium	F_g__Pichia	0.839286	0.00916707	Positive
F_g__Phallus	F_g__Schizophyllum	1	2.73691106313442e-47	Positive
F_g__Phallus	F_g__Endogonomycetes_gen_Incertae_sedis	1	2.73691106313442e-47	Positive
F_g__Kurtzmaniella	F_g__Simplicillium	0.810575	0.0146698	Positive
F_g__Myxotrichum	F_g__Debaryomyces	0.870791	0.00488375	Positive
F_g__Myxotrichum	F_g__Mucor	-0.838525	0.00929216	Negative
F_g__Saccharomyces	F_g__Simplicillium	0.845594	0.00817017	Positive
F_g__Barnettozyma	F_g__Cutaneotrichosporon	0.875	0.00443649	Positive
F_g__Barnettozyma	F_g__Sporormiella	0.959184	0.000164836	Positive
F_g__Rhizophlyctidales_gen_Incertae_sedis	F_g__Mortierellales_gen_Incertae_sedis	1	2.73691106313442e-47	Positive
F_g__unclassified_o__Saccharomycetales	F_g__unclassified_o__Hypocreales	0.842795	0.00860346	Positive
F_g__Cystobasidium	F_g__Rhodotorula	0.813733	0.0139834	Positive
F_g__Septobasidium	F_g__Pseudeurotium	0.813733	0.0139834	Positive
F_g__Trichomonascus	F_g__Dipodascaceae_gen_Incertae_sedis	0.866476	0.00537127	Positive
F_g__Trichomonascus	F_g__unclassified_f__Ustilaginaceae	0.850673	0.00741998	Positive
F_g__unclassified_f__Metschnikowiaceae	F_g__Preussia	1	2.73691106313442e-47	Positive
F_g__unclassified_f__Metschnikowiaceae	F_g__unclassified_f__Chaetomiaceae	1	2.73691106313442e-47	Positive
F_g__unclassified_f__Metschnikowiaceae	F_g__Schizothecium	1	2.73691106313442e-47	Positive
F_g__unclassified_f__Metschnikowiaceae	F_g__unclassified_f__Thelebolaceae	1	2.73691106313442e-47	Positive
F_g__unclassified_f__Metschnikowiaceae	F_g__Myriangiales_gen_Incertae_sedis	1	2.73691106313442e-47	Positive
F_g__unclassified_f__Metschnikowiaceae	F_g__Saitozyma	1	2.73691106313442e-47	Positive
F_g__unclassified_f__Metschnikowiaceae	F_g__unclassified_p__Ascomycota	1	2.73691106313442e-47	Positive
F_g__Stephanonectria	F_g__unclassified_o__Helotiales	0.842795	0.00860346	Positive
F_g__Stephanonectria	F_g__Naganishia	0.842795	0.00860346	Positive
F_g__Stephanonectria	F_g__Trichocladium	0.813733	0.0139834	Positive
F_g__Stephanonectria	F_g__unclassified_f__Mortierellaceae	0.813733	0.0139834	Positive
F_g__Stephanonectria	F_g__Simplicillium	0.842795	0.00860346	Positive
F_g__Stephanonectria	F_g__Paraphoma	0.813733	0.0139834	Positive
F_g__unclassified_o__Helotiales	F_g__Mortierella	0.839286	0.00916707	Positive
F_g__unclassified_o__Helotiales	F_g__Debaryomyces	0.842795	0.00860346	Positive
F_g__unclassified_o__Helotiales	F_g__Trichocladium	0.875	0.00443649	Positive
F_g__unclassified_o__Helotiales	F_g__unclassified_f__Mortierellaceae	0.875	0.00443649	Positive
F_g__unclassified_o__Helotiales	F_g__Paraphoma	0.875	0.00443649	Positive
F_g__Neovaginatispora	F_g__unclassified_f__Dipodascaceae	0.959184	0.000164836	Positive
F_g__Wickerhamomyces	F_g__Vexillomyces	0.859041	0.00628254	Positive
F_g__unclassified_o__Pleosporales	F_g__Pichia	0.959184	0.000164836	Positive
F_g__Dipodascaceae_gen_Incertae_sedis	F_g__unclassified_f__Ustilaginaceae	0.932673	0.000724953	Positive
F_g__Preussia	F_g__unclassified_f__Chaetomiaceae	1	2.73691106313442e-47	Positive
F_g__Preussia	F_g__Schizothecium	1	2.73691106313442e-47	Positive
F_g__Preussia	F_g__unclassified_f__Thelebolaceae	1	2.73691106313442e-47	Positive
F_g__Preussia	F_g__Myriangiales_gen_Incertae_sedis	1	2.73691106313442e-47	Positive
F_g__Preussia	F_g__Saitozyma	1	2.73691106313442e-47	Positive
F_g__Preussia	F_g__unclassified_p__Ascomycota	1	2.73691106313442e-47	Positive
F_g__unclassified_f__Chaetomiaceae	F_g__Schizothecium	1	2.73691106313442e-47	Positive
F_g__unclassified_f__Chaetomiaceae	F_g__unclassified_f__Thelebolaceae	1	2.73691106313442e-47	Positive
F_g__unclassified_f__Chaetomiaceae	F_g__Myriangiales_gen_Incertae_sedis	1	2.73691106313442e-47	Positive
F_g__unclassified_f__Chaetomiaceae	F_g__Saitozyma	1	2.73691106313442e-47	Positive
F_g__unclassified_f__Chaetomiaceae	F_g__unclassified_p__Ascomycota	1	2.73691106313442e-47	Positive
F_g__Hanseniaspora	F_g__Trichocladium	0.813733	0.0139834	Positive
F_g__Hanseniaspora	F_g__unclassified_f__Mortierellaceae	0.813733	0.0139834	Positive
F_g__Hanseniaspora	F_g__Paraphoma	0.813733	0.0139834	Positive
F_g__Mortierella	F_g__Trichocladium	0.959184	0.000164836	Positive
F_g__Mortierella	F_g__unclassified_f__Mortierellaceae	0.959184	0.000164836	Positive
F_g__Mortierella	F_g__Paraphoma	0.959184	0.000164836	Positive
F_g__Naganishia	F_g__Simplicillium	0.90625	0.00191781	Positive
F_g__Debaryomyces	F_g__Thermoascus	-0.857794	0.00644442	Negative
F_g__Debaryomyces	F_g__Coprinopsis	0.813733	0.0139834	Positive
F_g__Blastobotrys	F_g__Mucor	0.842795	0.00860346	Positive
F_g__Trichocladium	F_g__unclassified_f__Mortierellaceae	1	0	Positive
F_g__Trichocladium	F_g__Paraphoma	1	0	Positive
F_g__Schizothecium	F_g__unclassified_f__Thelebolaceae	1	2.73691106313442e-47	Positive
F_g__Schizothecium	F_g__Myriangiales_gen_Incertae_sedis	1	2.73691106313442e-47	Positive
F_g__Schizothecium	F_g__Saitozyma	1	2.73691106313442e-47	Positive
F_g__Schizothecium	F_g__unclassified_p__Ascomycota	1	2.73691106313442e-47	Positive
F_g__unclassified_f__Thelebolaceae	F_g__Myriangiales_gen_Incertae_sedis	1	2.73691106313442e-47	Positive
F_g__unclassified_f__Thelebolaceae	F_g__Saitozyma	1	2.73691106313442e-47	Positive
F_g__unclassified_f__Thelebolaceae	F_g__unclassified_p__Ascomycota	1	2.73691106313442e-47	Positive
F_g__Myriangiales_gen_Incertae_sedis	F_g__Saitozyma	1	2.73691106313442e-47	Positive
F_g__Myriangiales_gen_Incertae_sedis	F_g__unclassified_p__Ascomycota	1	2.73691106313442e-47	Positive
F_g__Cutaneotrichosporon	F_g__Sporormiella	0.839286	0.00916707	Positive
F_g__Schizophyllum	F_g__Endogonomycetes_gen_Incertae_sedis	1	2.73691106313442e-47	Positive
F_g__unclassified_o__Hypocreales	F_g__unclassified_f__Didymosphaeriaceae	0.813733	0.0139834	Positive
F_g__unclassified_c__Sordariomycetes	F_g__unclassified_o__Sordariales	1	0	Positive
F_g__unclassified_f__Mortierellaceae	F_g__Paraphoma	1	0	Positive
F_g__Saitozyma	F_g__unclassified_p__Ascomycota	1	2.73691106313442e-47	Positive
F_g__Epicoccum	F_g__Sampaiozyma	1	2.73691106313442e-47	Positive
