# Supplementary material for: Characterizing the rhythmic oscillations of gut bacterial and fungal communities and their rhythmic interactions in male cynomolgus monkeys
Source: Microbiol Spectr. 2024 Sep 25;12(11):e00722-24. doi: 10.1128/spectrum.00722-24 (PMC11537094; doi:10.1128/spectrum.00722-24)
Supplement: Table S5 — Bacteria-fungi correlations at ZT6 (E time point). [file spectrum.00722-24-s0006.xlsx]

## Sheet: Sheet1
Table S5. Bacteria-Fungi correlations at ZT6 (E time point)
Source	Target	Correlation	p_value	Positive or negative correlation
B_g__Lactobacillus	B_g__norank_f__UCG-010	-0.833333	0.0101755	Negative
B_g__Lactobacillus	B_g__unclassified_f__Oscillospiraceae	-0.833333	0.0101755	Negative
B_g__Lactobacillus	B_g__Actinobacillus	0.805118	0.0159046	Positive
B_g__Bacillus	B_g__Candidatus_Soleaferrea	-0.904762	0.00200828	Negative
B_g__norank_f__Muribaculaceae	B_g__Subdoligranulum	-0.904762	0.00200828	Negative
B_g__norank_f__Muribaculaceae	B_g__Clostridium_sensu_stricto_1	0.910196	0.00169086	Positive
B_g__norank_f__Muribaculaceae	B_g__Fusicatenibacter	-0.857143	0.00653002	Negative
B_g__UCG-002	B_g__norank_f__Eubacterium_coprostanoligenes_group	0.857143	0.00653002	Positive
B_g__UCG-002	B_g__Subdoligranulum	-0.833333	0.0101755	Negative
B_g__UCG-002	B_g__NK4A214_group	0.857143	0.00653002	Positive
B_g__UCG-002	B_g__norank_f__UCG-010	0.857143	0.00653002	Positive
B_g__UCG-002	B_g__norank_f__Oscillospiraceae	0.97619	3.3143960262001e-05	Positive
B_g__UCG-002	B_g__UCG-009	0.928571	0.000862968	Positive
B_g__UCG-002	B_g__Family_XIII_AD3011_group	0.928571	0.000862968	Positive
B_g__UCG-002	B_g__Fusicatenibacter	-0.833333	0.0101755	Negative
B_g__Prevotella	B_g__norank_f__Prevotellaceae	0.880952	0.00385032	Positive
B_g__Prevotella	B_g__Prevotellaceae_UCG-003	0.809524	0.0149027	Positive
B_g__Prevotella	B_g__Peptococcus	-0.857143	0.00653002	Negative
B_g__Prevotella	B_g__unclassified_f__Prevotellaceae	0.809524	0.0149027	Positive
B_g__Prevotella	B_g__unclassified_o__Bacteroidales	0.833333	0.0101755	Positive
B_g__UCG-005	B_g__norank_f__Butyricicoccaceae	0.928571	0.000862968	Positive
B_g__unclassified_f__Lachnospiraceae	B_g__Coprococcus	0.809524	0.0149027	Positive
B_g__unclassified_f__Lachnospiraceae	B_g__Eubacterium_siraeum_group	0.904762	0.00200828	Positive
B_g__Streptococcus	B_g__UCG-003	-0.857143	0.00653002	Negative
B_g__norank_f__norank_o__RF39	B_g__Oribacterium	-0.880952	0.00385032	Negative
B_g__norank_f__norank_o__RF39	B_g__Dialister	-0.857143	0.00653002	Negative
B_g__norank_f__norank_o__RF39	B_g__Collinsella	0.880952	0.00385032	Positive
B_g__norank_f__norank_o__RF39	B_g__Senegalimassilia	0.880952	0.00385032	Positive
B_g__norank_f__norank_o__RF39	B_g__Olsenella	0.880952	0.00385032	Positive
B_g__Faecalibacterium	B_g__NK4A214_group	-0.809524	0.0149027	Negative
B_g__Faecalibacterium	B_g__Butyricicoccus	0.880952	0.00385032	Positive
B_g__Faecalibacterium	B_g__norank_f__p-2534-18B5_gut_group	-0.97619	3.3143960262001e-05	Negative
B_g__Faecalibacterium	B_g__unclassified_o__Burkholderiales	0.833333	0.0101755	Positive
B_g__norank_f__Eubacterium_coprostanoligenes_group	B_g__norank_f__UCG-010	0.833333	0.0101755	Positive
B_g__norank_f__Eubacterium_coprostanoligenes_group	B_g__norank_f__Oscillospiraceae	0.833333	0.0101755	Positive
B_g__Christensenellaceae_R-7_group	B_g__NK4A214_group	0.809524	0.0149027	Positive
B_g__Christensenellaceae_R-7_group	B_g__norank_f__norank_o__norank_c__norank_p__WPS-2	0.938591	0.000552616	Positive
B_g__Christensenellaceae_R-7_group	B_g__CAG-873	0.837121	0.00952604	Positive
B_g__Christensenellaceae_R-7_group	B_g__Catenibacterium	0.857143	0.00653002	Positive
B_g__Christensenellaceae_R-7_group	B_g__dgA-11_gut_group	0.826362	0.0114428	Positive
B_g__Christensenellaceae_R-7_group	B_g__Candidatus_Soleaferrea	0.904762	0.00200828	Positive
B_g__norank_f__norank_o__Clostridia_UCG-014	B_g__Collinsella	0.833333	0.0101755	Positive
B_g__norank_f__norank_o__Clostridia_UCG-014	B_g__Senegalimassilia	0.809524	0.0149027	Positive
B_g__norank_f__norank_o__Clostridia_UCG-014	B_g__norank_f__Eggerthellaceae	0.97619	3.3143960262001e-05	Positive
B_g__norank_f__norank_o__Clostridia_UCG-014	B_g__Candidatus_Saccharimonas	0.952381	0.0002604	Positive
B_g__Subdoligranulum	B_g__norank_f__Oscillospiraceae	-0.809524	0.0149027	Negative
B_g__Subdoligranulum	B_g__Fusicatenibacter	0.928571	0.000862968	Positive
B_g__Eubacterium_ruminantium_group	B_g__Dorea	-0.833333	0.0101755	Negative
B_g__Eubacterium_ruminantium_group	B_g__Negativibacillus	-0.833333	0.0101755	Negative
B_g__NK4A214_group	B_g__norank_f__UCG-010	0.928571	0.000862968	Positive
B_g__NK4A214_group	B_g__unclassified_c__Clostridia	0.857143	0.00653002	Positive
B_g__NK4A214_group	B_g__UCG-009	0.857143	0.00653002	Positive
B_g__NK4A214_group	B_g__norank_f__p-2534-18B5_gut_group	0.880952	0.00385032	Positive
B_g__NK4A214_group	B_g__Family_XIII_AD3011_group	0.857143	0.00653002	Positive
B_g__NK4A214_group	B_g__dgA-11_gut_group	0.826362	0.0114428	Positive
B_g__Eubacterium_nodatum_group	B_g__Prevotellaceae_NK3B31_group	0.952381	0.0002604	Positive
B_g__Dorea	B_g__Negativibacillus	0.857143	0.00653002	Positive
B_g__Dorea	B_g__norank_f__norank_o__Clostridia_vadinBB60_group	-0.809524	0.0149027	Negative
B_g__Anaerostipes	B_g__Lachnospiraceae_NK3A20_group	-0.833333	0.0101755	Negative
B_g__Anaerostipes	B_g__Butyricicoccus	0.833333	0.0101755	Positive
B_g__Anaerostipes	B_g__Roseburia	0.904762	0.00200828	Positive
B_g__Anaerostipes	B_g__Parabacteroides	0.952381	0.0002604	Positive
B_g__Anaerostipes	B_g__Veillonella	0.89822	0.0024388	Positive
B_g__Phascolarctobacterium	B_g__norank_f__Prevotellaceae	0.809524	0.0149027	Positive
B_g__Phascolarctobacterium	B_g__Parabacteroides	0.809524	0.0149027	Positive
B_g__Ruminococcus	B_g__Eubacterium_hallii_group	0.880952	0.00385032	Positive
B_g__Coprococcus	B_g__unclassified_f__Anaerovoracaceae	-0.809524	0.0149027	Negative
B_g__Treponema	B_g__Phoenicibacter	0.80241	0.0165407	Positive
B_g__norank_f__Erysipelotrichaceae	B_g__dgA-11_gut_group	0.838338	0.00932312	Positive
B_g__Mogibacterium	B_g__unclassified_f__Anaerovoracaceae	0.952381	0.0002604	Positive
B_g__Mogibacterium	B_g__unclassified_o__Oscillospirales	0.904762	0.00200828	Positive
B_g__Oribacterium	B_g__Dialister	0.880952	0.00385032	Positive
B_g__Oribacterium	B_g__Intestinibacter	-0.880952	0.00385032	Negative
B_g__Oribacterium	B_g__Collinsella	-0.809524	0.0149027	Negative
B_g__Oribacterium	B_g__Roseburia	0.809524	0.0149027	Positive
B_g__Oribacterium	B_g__Olsenella	-0.809524	0.0149027	Negative
B_g__norank_f__Ruminococcaceae	B_g__norank_f__norank_o__norank_c__norank_p__WPS-2	0.862489	0.00584863	Positive
B_g__norank_f__Ruminococcaceae	B_g__CAG-873	0.913223	0.00152914	Positive
B_g__norank_f__Ruminococcaceae	B_g__Catenibacterium	0.833333	0.0101755	Positive
B_g__norank_f__Ruminococcaceae	B_g__Colidextribacter	0.833333	0.0101755	Positive
B_g__Dialister	B_g__Intestinibacter	-0.833333	0.0101755	Negative
B_g__Dialister	B_g__Senegalimassilia	-0.833333	0.0101755	Negative
B_g__Holdemanella	B_g__Desulfovibrio	-0.952381	0.0002604	Negative
B_g__Collinsella	B_g__Senegalimassilia	0.904762	0.00200828	Positive
B_g__Collinsella	B_g__Lachnospiraceae_NK4A136_group	-0.833333	0.0101755	Negative
B_g__Collinsella	B_g__Olsenella	0.928571	0.000862968	Positive
B_g__norank_f__UCG-010	B_g__norank_f__Oscillospiraceae	0.809524	0.0149027	Positive
B_g__norank_f__UCG-010	B_g__UCG-009	0.833333	0.0101755	Positive
B_g__norank_f__UCG-010	B_g__Family_XIII_AD3011_group	0.833333	0.0101755	Positive
B_g__norank_f__UCG-010	B_g__dgA-11_gut_group	0.826362	0.0114428	Positive
B_g__norank_f__UCG-010	B_g__Actinobacillus	-0.805118	0.0159046	Negative
B_g__Marvinbryantia	B_g__unclassified_f__Ruminococcaceae	0.904762	0.00200828	Positive
B_g__Marvinbryantia	B_g__Oscillibacter	-0.904762	0.00200828	Negative
B_g__norank_f__Butyricicoccaceae	B_g__Olsenella	0.809524	0.0149027	Positive
B_g__unclassified_c__Clostridia	B_g__norank_f__p-2534-18B5_gut_group	0.833333	0.0101755	Positive
B_g__unclassified_c__Clostridia	B_g__Veillonella	-0.814386	0.0138443	Negative
B_g__unclassified_c__Clostridia	B_g__Actinobacillus	-0.902708	0.00213765	Negative
B_g__norank_f__norank_o__norank_c__norank_p__WPS-2	B_g__CAG-873	0.891892	0.00290817	Positive
B_g__norank_f__norank_o__norank_c__norank_p__WPS-2	B_g__Catenibacterium	0.862489	0.00584863	Positive
B_g__norank_f__norank_o__norank_c__norank_p__WPS-2	B_g__Eubacterium_eligens_group	-0.811754	0.0144111	Negative
B_g__norank_f__norank_o__norank_c__norank_p__WPS-2	B_g__Candidatus_Soleaferrea	0.849805	0.00754494	Positive
B_g__CAG-873	B_g__Lachnospiraceae_NK3A20_group	0.837121	0.00952604	Positive
B_g__CAG-873	B_g__Agathobacter	-0.913223	0.00152914	Negative
B_g__CAG-873	B_g__Catenibacterium	0.913223	0.00152914	Positive
B_g__CAG-873	B_g__unclassified_k__norank_d__Bacteria	0.849805	0.00754494	Positive
B_g__CAG-873	B_g__dgA-11_gut_group	0.829389	0.0108809	Positive
B_g__Eubacterium_siraeum_group	B_g__Roseburia	0.857143	0.00653002	Positive
B_g__Alloprevotella	B_g__Prevotellaceae_UCG-003	0.880952	0.00385032	Positive
B_g__Alloprevotella	B_g__Roseburia	0.809524	0.0149027	Positive
B_g__Lachnospiraceae_XPB1014_group	B_g__Helicobacter	-0.87831	0.00410393	Negative
B_g__Lachnospiraceae_XPB1014_group	B_g__Ruminococcus_torques_group	0.829515	0.010858	Positive
B_g__Lachnospiraceae_NK3A20_group	B_g__Agathobacter	-0.904762	0.00200828	Negative
B_g__Lachnospiraceae_NK3A20_group	B_g__Catenibacterium	0.833333	0.0101755	Positive
B_g__Lachnospiraceae_NK3A20_group	B_g__unclassified_k__norank_d__Bacteria	0.833333	0.0101755	Positive
B_g__Lachnospiraceae_NK3A20_group	B_g__Candidatus_Soleaferrea	0.809524	0.0149027	Positive
B_g__Lachnospiraceae_NK3A20_group	B_g__Veillonella	-0.80241	0.0165407	Negative
B_g__Helicobacter	B_g__Parabacteroides	0.833333	0.0101755	Positive
B_g__Helicobacter	B_g__Lachnospiraceae_FCS020_group	-0.833333	0.0101755	Negative
B_g__Lachnospira	B_g__Peptococcus	-0.952381	0.0002604	Negative
B_g__Lachnospira	B_g__unclassified_f__Prevotellaceae	0.809524	0.0149027	Positive
B_g__Prevotellaceae_NK3B31_group	B_g__Enterorhabdus	-0.880952	0.00385032	Negative
B_g__norank_f__Oscillospiraceae	B_g__UCG-009	0.904762	0.00200828	Positive
B_g__norank_f__Oscillospiraceae	B_g__Family_XIII_AD3011_group	0.904762	0.00200828	Positive
B_g__norank_f__Oscillospiraceae	B_g__Fusicatenibacter	-0.857143	0.00653002	Negative
B_g__Butyricicoccus	B_g__Roseburia	0.833333	0.0101755	Positive
B_g__Butyricicoccus	B_g__norank_f__p-2534-18B5_gut_group	-0.857143	0.00653002	Negative
B_g__Butyricicoccus	B_g__Ruminococcus_gauvreauii_group	-0.880952	0.00385032	Negative
B_g__Butyricicoccus	B_g__Veillonella	0.80241	0.0165407	Positive
B_g__Agathobacter	B_g__Catenibacterium	-0.857143	0.00653002	Negative
B_g__Agathobacter	B_g__unclassified_k__norank_d__Bacteria	-0.880952	0.00385032	Negative
B_g__Agathobacter	B_g__dgA-11_gut_group	-0.862291	0.00587299	Negative
B_g__unclassified_f__Anaerovoracaceae	B_g__unclassified_o__Oscillospirales	0.904762	0.00200828	Positive
B_g__UCG-009	B_g__Family_XIII_AD3011_group	1	0	Positive
B_g__UCG-009	B_g__dgA-11_gut_group	0.838338	0.00932312	Positive
B_g__Peptococcus	B_g__unclassified_o__Bacteroidales	-0.809524	0.0149027	Negative
B_g__Roseburia	B_g__Parabacteroides	0.857143	0.00653002	Positive
B_g__Roseburia	B_g__Veillonella	0.814386	0.0138443	Positive
B_g__Catenibacterium	B_g__unclassified_k__norank_d__Bacteria	0.809524	0.0149027	Positive
B_g__Catenibacterium	B_g__unclassified_o__Coriobacteriales	-0.833333	0.0101755	Negative
B_g__Catenibacterium	B_g__unclassified_o__Oscillospirales	0.857143	0.00653002	Positive
B_g__Monoglobus	B_g__Fusicatenibacter	-0.809524	0.0149027	Negative
B_g__Colidextribacter	B_g__Ruminococcus_gauvreauii_group	0.857143	0.00653002	Positive
B_g__unclassified_k__norank_d__Bacteria	B_g__Candidatus_Soleaferrea	0.833333	0.0101755	Positive
B_g__Eubacterium_eligens_group	B_g__Candidatus_Soleaferrea	-0.833333	0.0101755	Negative
B_g__unclassified_f__Prevotellaceae	B_g__Megasphaera	-0.829515	0.010858	Negative
B_g__unclassified_f__Prevotellaceae	B_g__unclassified_o__Bacteroidales	0.952381	0.0002604	Positive
B_g__Senegalimassilia	B_g__norank_f__Eggerthellaceae	0.833333	0.0101755	Positive
B_g__Senegalimassilia	B_g__Olsenella	0.833333	0.0101755	Positive
B_g__Senegalimassilia	B_g__unclassified_f__Ruminococcaceae	0.904762	0.00200828	Positive
B_g__Senegalimassilia	B_g__Enterorhabdus	0.809524	0.0149027	Positive
B_g__norank_f__Eggerthellaceae	B_g__Candidatus_Saccharimonas	0.928571	0.000862968	Positive
B_g__Erysipelotrichaceae_UCG-006	B_g__Actinobacillus	0.805118	0.0159046	Positive
B_g__Parabacteroides	B_g__Veillonella	0.814386	0.0138443	Positive
B_g__Parabacteroides	B_g__unclassified_o__Bacteroidales	0.809524	0.0149027	Positive
B_g__Family_XIII_AD3011_group	B_g__dgA-11_gut_group	0.838338	0.00932312	Positive
B_g__Ruminococcus_gauvreauii_group	B_g__Desulfovibrio	-0.833333	0.0101755	Negative
B_g__Olsenella	B_g__Coriobacteriaceae_UCG-003	0.904762	0.00200828	Positive
B_g__Candidatus_Saccharimonas	B_g__Megasphaera	-0.805118	0.0159046	Negative
B_g__unclassified_f__Ruminococcaceae	B_g__Enterorhabdus	0.880952	0.00385032	Positive
B_g__unclassified_f__Ruminococcaceae	B_g__Oscillibacter	-0.880952	0.00385032	Negative
B_g__norank_f__Lachnospiraceae	B_g__norank_f__Atopobiaceae	0.857143	0.00653002	Positive
B_g__unclassified_o__Oscillospirales	B_g__Desulfovibrio	-0.809524	0.0149027	Negative
B_g__Oscillibacter	B_g__Megasphaera	0.853913	0.00696529	Positive
B_g__Megasphaera	B_g__unclassified_o__Bacteroidales	-0.805118	0.0159046	Negative
B_g__UCG-002	F_g__Coprinellus	0.862489	0.00584863	Positive
B_g__UCG-002	F_g__Phaeoacremonium	0.913223	0.00152914	Positive
B_g__Prevotella	F_g__Niesslia	0.824438	0.0118093	Positive
B_g__Prevotella	F_g__Paraxerochrysium	-0.872872	0.00465921	Negative
B_g__UCG-005	F_g__Fusarium	0.904762	0.00200828	Positive
B_g__unclassified_f__Lachnospiraceae	F_g__Kurtzmaniella	-0.874267	0.00451239	Negative
B_g__unclassified_f__Lachnospiraceae	F_g__Apiotrichum	-0.875172	0.00441876	Negative
B_g__unclassified_f__Lachnospiraceae	F_g__Ochroconis	-0.872872	0.00465921	Negative
B_g__norank_f__norank_o__RF39	F_g__Vishniacozyma	-0.838338	0.00932312	Negative
B_g__norank_f__norank_o__RF39	F_g__Filobasidium	-0.922172	0.00111082	Negative
B_g__Faecalibacterium	F_g__Coprinopsis	-0.845594	0.00817017	Negative
B_g__Faecalibacterium	F_g__unclassified_o__Helotiales	-0.829515	0.010858	Negative
B_g__norank_f__norank_o__Clostridia_UCG-014	F_g__Filobasidium	-0.874267	0.00451239	Negative
B_g__norank_f__norank_o__Clostridia_UCG-014	F_g__Neocosmospora	0.872872	0.00465921	Positive
B_g__Subdoligranulum	F_g__Occultifur	-0.862489	0.00584863	Negative
B_g__Eubacterium_ruminantium_group	F_g__Hanseniaspora	-0.872872	0.00465921	Negative
B_g__NK4A214_group	F_g__Coprinellus	0.862489	0.00584863	Positive
B_g__NK4A214_group	F_g__Septobasidium	0.845594	0.00817017	Positive
B_g__NK4A214_group	F_g__Debaryomyces	0.845594	0.00817017	Positive
B_g__NK4A214_group	F_g__Phaeoacremonium	0.837121	0.00952604	Positive
B_g__NK4A214_group	F_g__Coprinopsis	0.872872	0.00465921	Positive
B_g__Rikenellaceae_RC9_gut_group	F_g__Diutina	-0.904762	0.00200828	Negative
B_g__Rikenellaceae_RC9_gut_group	F_g__Sporobolomyces	-0.829515	0.010858	Negative
B_g__Dorea	F_g__Aspergillus	-0.880952	0.00385032	Negative
B_g__Anaerostipes	F_g__Didymella	-0.875172	0.00441876	Negative
B_g__Anaerostipes	F_g__unclassified_o__Helotiales	-0.87831	0.00410393	Negative
B_g__Phascolarctobacterium	F_g__Microascus	-0.853913	0.00696529	Negative
B_g__Phascolarctobacterium	F_g__Sporobolomyces	-0.805118	0.0159046	Negative
B_g__Phascolarctobacterium	F_g__Paraxerochrysium	-0.872872	0.00465921	Negative
B_g__Ruminococcus	F_g__Alternaria	0.904762	0.00200828	Positive
B_g__Coprococcus	F_g__Kurtzmaniella	-0.80241	0.0165407	Negative
B_g__Coprococcus	F_g__Thermoascus	-0.829515	0.010858	Negative
B_g__Treponema	F_g__Filobasidium	-0.826362	0.0114428	Negative
B_g__Mogibacterium	F_g__Occultifur	0.849805	0.00754494	Positive
B_g__Bifidobacterium	F_g__Hanseniaspora	0.875	0.00443649	Positive
B_g__Oribacterium	F_g__Vishniacozyma	0.862291	0.00587299	Positive
B_g__Oribacterium	F_g__unclassified_o__Hypocreales	-0.845594	0.00817017	Negative
B_g__Dialister	F_g__unclassified_o__Hypocreales	-0.872872	0.00465921	Negative
B_g__Intestinibacter	F_g__unclassified_o__Hypocreales	0.845594	0.00817017	Positive
B_g__Eubacterium_hallii_group	F_g__Alternaria	0.833333	0.0101755	Positive
B_g__Collinsella	F_g__Vishniacozyma	-0.970077	6.54855883112051e-05	Negative
B_g__Collinsella	F_g__Filobasidium	-0.874267	0.00451239	Negative
B_g__norank_f__UCG-010	F_g__Septobasidium	0.845594	0.00817017	Positive
B_g__norank_f__UCG-010	F_g__Debaryomyces	0.845594	0.00817017	Positive
B_g__norank_f__UCG-010	F_g__Coprinopsis	0.872872	0.00465921	Positive
B_g__Solobacterium	F_g__Myxotrichum	0.850315	0.00747141	Positive
B_g__norank_f__Butyricicoccaceae	F_g__Fusarium	0.880952	0.00385032	Positive
B_g__norank_f__Butyricicoccaceae	F_g__Trichoderma	0.809524	0.0149027	Positive
B_g__norank_f__Prevotellaceae	F_g__Symmetrospora	0.875172	0.00441876	Positive
B_g__unclassified_c__Clostridia	F_g__Microascus	0.829515	0.010858	Positive
B_g__unclassified_c__Clostridia	F_g__unclassified_o__Helotiales	0.853913	0.00696529	Positive
B_g__norank_f__norank_o__norank_c__norank_p__WPS-2	F_g__Meyerozyma	0.862489	0.00584863	Positive
B_g__norank_f__norank_o__norank_c__norank_p__WPS-2	F_g__Hanseniaspora	0.813733	0.0139834	Positive
B_g__CAG-873	F_g__Meyerozyma	0.811754	0.0144111	Positive
B_g__CAG-873	F_g__Groenewaldozyma	0.813733	0.0139834	Positive
B_g__CAG-873	F_g__Cutaneotrichosporon	0.813733	0.0139834	Positive
B_g__CAG-873	F_g__Didymella	0.810811	0.0146177	Positive
B_g__Eubacterium_siraeum_group	F_g__Apiotrichum	-0.887856	0.00323598	Negative
B_g__Alloprevotella	F_g__Fusarium	-0.904762	0.00200828	Negative
B_g__Alloprevotella	F_g__Trichoderma	-0.880952	0.00385032	Negative
B_g__Alloprevotella	F_g__Wickerhamomyces	-0.837121	0.00952604	Negative
B_g__Alloprevotella	F_g__Paraxerochrysium	-0.872872	0.00465921	Negative
B_g__Lachnospiraceae_XPB1014_group	F_g__Cladosporium	-0.87831	0.00410393	Negative
B_g__Lachnospiraceae_NK3A20_group	F_g__Meyerozyma	0.857143	0.00653002	Positive
B_g__Lachnospiraceae_NK3A20_group	F_g__Didymella	0.913223	0.00152914	Positive
B_g__Negativibacillus	F_g__unclassified_k__Fungi	-0.904762	0.00200828	Negative
B_g__Negativibacillus	F_g__Fungi_gen_Incertae_sedis	-0.833333	0.0101755	Negative
B_g__Helicobacter	F_g__Cladosporium	0.952381	0.0002604	Positive
B_g__Helicobacter	F_g__Sporobolomyces	-0.853913	0.00696529	Negative
B_g__Lachnospira	F_g__Microascus	-0.853913	0.00696529	Negative
B_g__Lachnospira	F_g__Xeromyces	-0.872872	0.00465921	Negative
B_g__Prevotellaceae_UCG-003	F_g__Fusarium	-0.833333	0.0101755	Negative
B_g__Prevotellaceae_UCG-003	F_g__Paraxerochrysium	-0.845594	0.00817017	Negative
B_g__norank_f__Oscillospiraceae	F_g__Coprinellus	0.862489	0.00584863	Positive
B_g__norank_f__Oscillospiraceae	F_g__Phaeoacremonium	0.913223	0.00152914	Positive
B_g__Butyricicoccus	F_g__unclassified_o__Hypocreales	-0.845594	0.00817017	Negative
B_g__Butyricicoccus	F_g__unclassified_o__Helotiales	-0.927105	0.00091618	Negative
B_g__Agathobacter	F_g__Meyerozyma	-0.809524	0.0149027	Negative
B_g__Agathobacter	F_g__Didymella	-0.811754	0.0144111	Negative
B_g__UCG-003	F_g__Sporobolomyces	-0.805118	0.0159046	Negative
B_g__UCG-009	F_g__Coprinellus	0.938591	0.000552616	Positive
B_g__UCG-009	F_g__Phaeoacremonium	0.913223	0.00152914	Positive
B_g__Peptococcus	F_g__Microascus	0.829515	0.010858	Positive
B_g__Peptococcus	F_g__Xeromyces	0.845594	0.00817017	Positive
B_g__Roseburia	F_g__unclassified_o__Hypocreales	-0.845594	0.00817017	Negative
B_g__Roseburia	F_g__unclassified_o__Helotiales	-0.805118	0.0159046	Negative
B_g__Catenibacterium	F_g__Meyerozyma	0.833333	0.0101755	Positive
B_g__Colidextribacter	F_g__Paraconiothyrium	0.829515	0.010858	Positive
B_g__Colidextribacter	F_g__unclassified_o__Helotiales	0.87831	0.00410393	Positive
B_g__unclassified_k__norank_d__Bacteria	F_g__Meyerozyma	0.904762	0.00200828	Positive
B_g__Phoenicibacter	F_g__Alternaria	-0.80241	0.0165407	Negative
B_g__Eubacterium_eligens_group	F_g__Meyerozyma	-0.809524	0.0149027	Negative
B_g__Eubacterium_eligens_group	F_g__Hannaella	0.872872	0.00465921	Positive
B_g__norank_f__p-2534-18B5_gut_group	F_g__Coprinopsis	0.845594	0.00817017	Positive
B_g__norank_f__p-2534-18B5_gut_group	F_g__unclassified_o__Helotiales	0.87831	0.00410393	Positive
B_g__unclassified_f__Prevotellaceae	F_g__Hanseniaspora	-0.845594	0.00817017	Negative
B_g__Senegalimassilia	F_g__Vishniacozyma	-0.862291	0.00587299	Negative
B_g__Senegalimassilia	F_g__Filobasidium	-0.826362	0.0114428	Negative
B_g__norank_f__Eggerthellaceae	F_g__Filobasidium	-0.826362	0.0114428	Negative
B_g__norank_f__Eggerthellaceae	F_g__Neocosmospora	0.872872	0.00465921	Positive
B_g__Parabacteroides	F_g__Cladosporium	0.857143	0.00653002	Positive
B_g__Parabacteroides	F_g__Didymella	-0.849805	0.00754494	Negative
B_g__Family_XIII_AD3011_group	F_g__Coprinellus	0.938591	0.000552616	Positive
B_g__Family_XIII_AD3011_group	F_g__Phaeoacremonium	0.913223	0.00152914	Positive
B_g__Ruminococcus_gauvreauii_group	F_g__unclassified_o__Hypocreales	0.872872	0.00465921	Positive
B_g__Ruminococcus_gauvreauii_group	F_g__unclassified_o__Helotiales	0.805118	0.0159046	Positive
B_g__Lachnospiraceae_NK4A136_group	F_g__Vishniacozyma	0.80241	0.0165407	Positive
B_g__Lachnospiraceae_NK4A136_group	F_g__Neocosmospora	-0.845594	0.00817017	Negative
B_g__Olsenella	F_g__Vishniacozyma	-0.934148	0.000679106	Negative
B_g__Candidatus_Saccharimonas	F_g__Filobasidium	-0.826362	0.0114428	Negative
B_g__Fusicatenibacter	F_g__Septobasidium	-0.845594	0.00817017	Negative
B_g__Fusicatenibacter	F_g__Debaryomyces	-0.845594	0.00817017	Negative
B_g__Lachnospiraceae_FCS020_group	F_g__Penicillium	-0.904762	0.00200828	Negative
B_g__unclassified_o__Coriobacteriales	F_g__Meyerozyma	-0.809524	0.0149027	Negative
B_g__unclassified_o__Coriobacteriales	F_g__Hanseniaspora	-0.845594	0.00817017	Negative
B_g__Enterorhabdus	F_g__Coprinellus	-0.849805	0.00754494	Negative
B_g__Candidatus_Soleaferrea	F_g__Meyerozyma	0.880952	0.00385032	Positive
B_g__unclassified_f__Oscillospiraceae	F_g__Papiliotrema	0.862489	0.00584863	Positive
B_g__norank_f__Atopobiaceae	F_g__Talaromyces	0.857143	0.00653002	Positive
B_g__norank_f__norank_o__Clostridia_vadinBB60_group	F_g__Diutina	-0.833333	0.0101755	Negative
B_g__Veillonella	F_g__unclassified_o__Hypocreales	-0.864394	0.00561735	Negative
B_g__Veillonella	F_g__unclassified_o__Helotiales	-0.944945	0.000400143	Negative
B_g__Desulfovibrio	F_g__Paraconiothyrium	-0.829515	0.010858	Negative
B_g__Desulfovibrio	F_g__Xeromyces	-0.845594	0.00817017	Negative
B_g__Actinobacillus	F_g__Septobasidium	-0.838525	0.00929216	Negative
B_g__Actinobacillus	F_g__Debaryomyces	-0.838525	0.00929216	Negative
B_g__Actinobacillus	F_g__Coprinopsis	-0.838525	0.00929216	Negative
B_g__unclassified_o__Bacteroidales	F_g__Wickerhamomyces	-0.849805	0.00754494	Negative
F_g__Aspergillus	F_g__Saccharomyces	-0.826362	0.0114428	Negative
F_g__Acremonium	F_g__Wallemia	0.809524	0.0149027	Positive
F_g__Acremonium	F_g__Kurtzmaniella	-0.80241	0.0165407	Negative
F_g__Acremonium	F_g__Thermoascus	-0.805118	0.0159046	Negative
F_g__Diutina	F_g__Neocosmospora	-0.872872	0.00465921	Negative
F_g__Wallemia	F_g__Mucor	-0.872872	0.00465921	Negative
F_g__Candida	F_g__Sporobolomyces	-0.829515	0.010858	Negative
F_g__Fusarium	F_g__Trichoderma	0.904762	0.00200828	Positive
F_g__Fusarium	F_g__Niesslia	-0.811754	0.0144111	Negative
F_g__Fusarium	F_g__Wickerhamomyces	0.862489	0.00584863	Positive
F_g__Fusarium	F_g__Paraxerochrysium	0.845594	0.00817017	Positive
F_g__Meyerozyma	F_g__Hanseniaspora	0.845594	0.00817017	Positive
F_g__Meyerozyma	F_g__Didymella	0.837121	0.00952604	Positive
F_g__unclassified_k__Fungi	F_g__Fungi_gen_Incertae_sedis	0.833333	0.0101755	Positive
F_g__unclassified_k__Fungi	F_g__Rhinocladiella	-0.913223	0.00152914	Negative
F_g__Saccharomyces	F_g__Scopulariopsis	-0.871313	0.00482675	Negative
F_g__Saccharomyces	F_g__Trichomonascus	-0.931468	0.000763881	Negative
F_g__Saccharomyces	F_g__Apiotrichum	-0.80387	0.0161958	Negative
F_g__Scopulariopsis	F_g__Trichoderma	0.853913	0.00696529	Positive
F_g__Trichoderma	F_g__Pyxidiophora	0.872872	0.00465921	Positive
F_g__Niesslia	F_g__Wickerhamomyces	-0.864865	0.00556105	Negative
F_g__Microascus	F_g__Dipodascaceae_gen_Incertae_sedis	0.85	0.00751676	Positive
F_g__Microascus	F_g__Xeromyces	0.810575	0.0146698	Positive
F_g__Exophiala	F_g__Apiotrichum	0.811754	0.0144111	Positive
F_g__Exophiala	F_g__Ochroconis	0.872872	0.00465921	Positive
F_g__Pyxidiophora	F_g__unclassified_o__Trichosphaeriales	0.875	0.00443649	Positive
F_g__Kurtzmaniella	F_g__Thermoascus	0.809953	0.0148072	Positive
F_g__Vishniacozyma	F_g__Filobasidium	0.825301	0.0116439	Positive
F_g__Paraconiothyrium	F_g__Fungi_gen_Incertae_sedis	-0.805118	0.0159046	Negative
F_g__Paraconiothyrium	F_g__Xeromyces	0.866476	0.00537127	Positive
F_g__Stephanonectria	F_g__Xeromyces	0.842795	0.00860346	Positive
F_g__Stephanonectria	F_g__Symmetrospora	-0.864865	0.00556105	Negative
F_g__Ascotricha	F_g__Paraboeremia	1	2.73691106313442e-47	Positive
F_g__Ascotricha	F_g__Naganishia	1	2.73691106313442e-47	Positive
F_g__Ascotricha	F_g__Coniochaeta	1	2.73691106313442e-47	Positive
F_g__Metschnikowia	F_g__Candolleomyces	1	2.73691106313442e-47	Positive
F_g__Metschnikowia	F_g__unclassified_o__Microbotryomycetes_ord_Incertae_sedis	1	2.73691106313442e-47	Positive
F_g__Coprinellus	F_g__Phaeoacremonium	0.972973	4.83603783960581e-05	Positive
F_g__Groenewaldozyma	F_g__Cutaneotrichosporon	1	0	Positive
F_g__Groenewaldozyma	F_g__Coprinopsis	0.875	0.00443649	Positive
F_g__unclassified_f__Dipodascaceae	F_g__Vexillomyces	1	0	Positive
F_g__unclassified_f__Dipodascaceae	F_g__Mucor	0.839286	0.00916707	Positive
F_g__Septobasidium	F_g__Debaryomyces	1	2.73691106313442e-47	Positive
F_g__Septobasidium	F_g__Coprinopsis	0.96875	7.45169818401346e-05	Positive
F_g__Cutaneotrichosporon	F_g__Coprinopsis	0.875	0.00443649	Positive
F_g__Neoroussoella	F_g__Xeromyces	0.839286	0.00916707	Positive
F_g__Didymella	F_g__Neosetophoma	0.813733	0.0139834	Positive
F_g__Barnettozyma	F_g__Lundqvistomyces	1	2.73691106313442e-47	Positive
F_g__Barnettozyma	F_g__Phallus	1	2.73691106313442e-47	Positive
F_g__Barnettozyma	F_g__Schizophyllum	1	2.73691106313442e-47	Positive
F_g__Barnettozyma	F_g__unclassified_o__Pleosporales	1	2.73691106313442e-47	Positive
F_g__Barnettozyma	F_g__Thelebolus	1	2.73691106313442e-47	Positive
F_g__Lundqvistomyces	F_g__Phallus	1	2.73691106313442e-47	Positive
F_g__Lundqvistomyces	F_g__Schizophyllum	1	2.73691106313442e-47	Positive
F_g__Lundqvistomyces	F_g__unclassified_o__Pleosporales	1	2.73691106313442e-47	Positive
F_g__Lundqvistomyces	F_g__Thelebolus	1	2.73691106313442e-47	Positive
F_g__Debaryomyces	F_g__Coprinopsis	0.96875	7.45169818401346e-05	Positive
F_g__Phaeodactylium	F_g__Monodictys	1	2.73691106313442e-47	Positive
F_g__Phaeodactylium	F_g__Ciboria	1	2.73691106313442e-47	Positive
F_g__Phaeodactylium	F_g__Simplicillium	1	2.73691106313442e-47	Positive
F_g__Hannaella	F_g__Clonostachys	0.839286	0.00916707	Positive
F_g__Phallus	F_g__Schizophyllum	1	2.73691106313442e-47	Positive
F_g__Phallus	F_g__unclassified_o__Pleosporales	1	2.73691106313442e-47	Positive
F_g__Phallus	F_g__Thelebolus	1	2.73691106313442e-47	Positive
F_g__Sporobolomyces	F_g__Paraxerochrysium	0.866476	0.00537127	Positive
F_g__Blastobotrys	F_g__Symmetrospora	0.813733	0.0139834	Positive
F_g__Schizophyllum	F_g__unclassified_o__Pleosporales	1	2.73691106313442e-47	Positive
F_g__Schizophyllum	F_g__Thelebolus	1	2.73691106313442e-47	Positive
F_g__Gibellulopsis	F_g__Wickerhamomyces	0.813733	0.0139834	Positive
F_g__Wickerhamomyces	F_g__Paraxerochrysium	0.813733	0.0139834	Positive
F_g__unclassified_o__Pleosporales	F_g__Thelebolus	1	2.73691106313442e-47	Positive
F_g__Trichomonascus	F_g__Apiotrichum	0.891892	0.00290817	Positive
F_g__Monodictys	F_g__Ciboria	1	2.73691106313442e-47	Positive
F_g__Monodictys	F_g__Simplicillium	1	2.73691106313442e-47	Positive
F_g__Thelonectria	F_g__Phialoparvum	1	2.73691106313442e-47	Positive
F_g__Thelonectria	F_g__Paecilomyces	1	2.73691106313442e-47	Positive
F_g__Thelonectria	F_g__Clavispora	1	2.73691106313442e-47	Positive
F_g__Apiotrichum	F_g__Ochroconis	0.929981	0.000813758	Positive
F_g__Paraxerochrysium	F_g__unclassified_o__Trichosphaeriales	0.839286	0.00916707	Positive
F_g__Acrocalymma	F_g__Lasiobolus	1	2.73691106313442e-47	Positive
F_g__Acrocalymma	F_g__Trichosporon	1	2.73691106313442e-47	Positive
F_g__Plectosphaerella	F_g__Mortierella	1	2.73691106313442e-47	Positive
F_g__Plectosphaerella	F_g__Neovaginatispora	1	2.73691106313442e-47	Positive
F_g__Plectosphaerella	F_g__unclassified_f__Mycosphaerellaceae	1	2.73691106313442e-47	Positive
F_g__Plectosphaerella	F_g__unclassified_f__Metschnikowiaceae	1	2.73691106313442e-47	Positive
F_g__Plectosphaerella	F_g__Pithoascus	1	2.73691106313442e-47	Positive
F_g__Plectosphaerella	F_g__Thermomyces	1	2.73691106313442e-47	Positive
F_g__Plectosphaerella	F_g__Cephalotrichum	1	2.73691106313442e-47	Positive
F_g__Ciboria	F_g__Simplicillium	1	2.73691106313442e-47	Positive
F_g__Lasiobolus	F_g__Trichosporon	1	2.73691106313442e-47	Positive
F_g__Mortierella	F_g__Neovaginatispora	1	2.73691106313442e-47	Positive
F_g__Mortierella	F_g__unclassified_f__Mycosphaerellaceae	1	2.73691106313442e-47	Positive
F_g__Mortierella	F_g__unclassified_f__Metschnikowiaceae	1	2.73691106313442e-47	Positive
F_g__Mortierella	F_g__Pithoascus	1	2.73691106313442e-47	Positive
F_g__Mortierella	F_g__Thermomyces	1	2.73691106313442e-47	Positive
F_g__Mortierella	F_g__Cephalotrichum	1	2.73691106313442e-47	Positive
F_g__Neovaginatispora	F_g__unclassified_f__Mycosphaerellaceae	1	2.73691106313442e-47	Positive
F_g__Neovaginatispora	F_g__unclassified_f__Metschnikowiaceae	1	2.73691106313442e-47	Positive
F_g__Neovaginatispora	F_g__Pithoascus	1	2.73691106313442e-47	Positive
F_g__Neovaginatispora	F_g__Thermomyces	1	2.73691106313442e-47	Positive
F_g__Neovaginatispora	F_g__Cephalotrichum	1	2.73691106313442e-47	Positive
F_g__Paraboeremia	F_g__Naganishia	1	2.73691106313442e-47	Positive
F_g__Paraboeremia	F_g__Coniochaeta	1	2.73691106313442e-47	Positive
F_g__unclassified_f__Mycosphaerellaceae	F_g__unclassified_f__Metschnikowiaceae	1	2.73691106313442e-47	Positive
F_g__unclassified_f__Mycosphaerellaceae	F_g__Pithoascus	1	2.73691106313442e-47	Positive
F_g__unclassified_f__Mycosphaerellaceae	F_g__Thermomyces	1	2.73691106313442e-47	Positive
F_g__unclassified_f__Mycosphaerellaceae	F_g__Cephalotrichum	1	2.73691106313442e-47	Positive
F_g__Naganishia	F_g__Coniochaeta	1	2.73691106313442e-47	Positive
F_g__unclassified_f__Metschnikowiaceae	F_g__Pithoascus	1	2.73691106313442e-47	Positive
F_g__unclassified_f__Metschnikowiaceae	F_g__Thermomyces	1	2.73691106313442e-47	Positive
F_g__unclassified_f__Metschnikowiaceae	F_g__Cephalotrichum	1	2.73691106313442e-47	Positive
F_g__unclassified_o__Hypocreales	F_g__unclassified_o__Helotiales	0.866476	0.00537127	Positive
F_g__unclassified_o__Hypocreales	F_g__Neosetophoma	0.875	0.00443649	Positive
F_g__Vexillomyces	F_g__Mucor	0.839286	0.00916707	Positive
F_g__Phialoparvum	F_g__Paecilomyces	1	2.73691106313442e-47	Positive
F_g__Phialoparvum	F_g__Clavispora	1	2.73691106313442e-47	Positive
F_g__Pithoascus	F_g__Thermomyces	1	2.73691106313442e-47	Positive
F_g__Pithoascus	F_g__Cephalotrichum	1	2.73691106313442e-47	Positive
F_g__Paecilomyces	F_g__Clavispora	1	2.73691106313442e-47	Positive
F_g__Candolleomyces	F_g__unclassified_o__Microbotryomycetes_ord_Incertae_sedis	1	2.73691106313442e-47	Positive
F_g__Thermomyces	F_g__Cephalotrichum	1	2.73691106313442e-47	Positive
F_g__Cryptococcus	F_g__Sirobasidium	1	2.73691106313442e-47	Positive
